# Supplementary material for: County- and State-level Estimates of Population Sizes of Men Who Have Sex With Men Across the United States
Source: Open Forum Infect Dis. 2026 Apr 14;13(4):ofag148. doi: 10.1093/ofid/ofag148 (PMC13077674; doi:10.1093/ofid/ofag148)
Supplement: ofag148_Supplementary_Data [file ofag148_supplementary_data.zip]

Archive with 3 entries (3 files):
- Supplementary Tables 10_11_12.xlsx
- Supplementary_Tables 1_6.docx
- Supplementary_Tables_7_8_9.xlsx
