# Supplementary material for: County- and State-level Estimates of Population Sizes of Men Who Have Sex With Men Across the United States
Source: Open Forum Infect Dis. 2026 Apr 14;13(4):ofag148. doi: 10.1093/ofid/ofag148 (PMC13077674; doi:10.1093/ofid/ofag148)
Supplement: ofag148_Supplementary_Data [file ofag148_supplementary_data.zip › Supplementary Tables 10_11_12.xlsx]

## Sheet: Suppl_Table_10
Supplementary Table 10. Estimated MSM populations in US counties, ranked by size of population prevalence estimates of men who ever had sex with men
Rank	State	NAME	Adult males(N)	MSM (N)	MSM (%)	% of total MSM
1	CA	Los Angeles County, California	3855252	450184	11.6772	4.16779
2	IL	Cook County, Illinois	1994078	215944	10.8293	1.99921
3	TX	Harris County, Texas	1713407	168014	9.80583	1.55547
4	AZ	Maricopa County, Arizona	1647258	164278	9.97279	1.52088
5	CA	San Diego County, California	1289231	144352	11.1968	1.33641
6	FL	Broward County, Florida	735660	141575	19.2446	1.31069
7	NY	New York County, New York	676766	134976	19.9442	1.2496
8	CA	Riverside County, California	895184	127846	14.2815	1.18359
9	FL	Miami-Dade County, Florida	1031792	123980	12.016	1.14781
10	WA	King County, Washington	902755	119529	13.2405	1.1066
11	TX	Dallas County, Texas	963409	115829	12.0229	1.07235
12	NY	Kings County, New York	991857	113101	11.403	1.04709
13	CA	Orange County, California	1221513	112011	9.16989	1.037
14	CA	San Francisco County, California	388550	98388.6	25.322	0.91088
15	NV	Clark County, Nevada	862894	97165.2	11.2604	0.899554
16	NY	Queens County, New York	930381	96203.4	10.3402	0.890649
17	CA	Alameda County, California	648469	75367.8	11.6224	0.697754
18	CA	Santa Clara County, California	766310	72909.7	9.51438	0.674996
19	MA	Middlesex County, Massachusetts	634784	71826.2	11.3151	0.664966
20	TX	Bexar County, Texas	729955	70143.7	9.60932	0.649389
21	CA	San Bernardino County, California	796861	69130.1	8.6753	0.640005
22	FL	Orange County, Florida	536287	68799	12.8288	0.63694
23	PA	Philadelphia County, Pennsylvania	594462	65306.4	10.9858	0.604606
24	TX	Tarrant County, Texas	758363	65049.4	8.5776	0.602226
25	TX	Travis County, Texas	509707	64803	12.7138	0.599945
26	FL	Palm Beach County, Florida	571388	60498.9	10.5881	0.560098
27	CA	Sacramento County, California	586805	59796.7	10.1902	0.553596
28	NY	Suffolk County, New York	587810	58587.9	9.96716	0.542406
29	FL	Hillsborough County, Florida	545885	58203.2	10.6622	0.538844
30	MN	Hennepin County, Minnesota	493389	57545.9	11.6634	0.532759
31	GA	Fulton County, Georgia	404922	56550.2	13.9657	0.523541
32	OH	Franklin County, Ohio	491243	53977	10.9878	0.499718
33	DC	District of Columbia, District of Columbia	264627	52968.5	20.0163	0.490382
34	MI	Wayne County, Michigan	657017	50689.2	7.71506	0.46928
35	CA	Contra Costa County, California	433575	48817	11.2592	0.451947
36	OR	Multnomah County, Oregon	326508	47801	14.6401	0.442541
37	UT	Salt Lake County, Utah	436817	47455.6	10.864	0.439343
38	MA	Suffolk County, Massachusetts	314635	47400.3	15.0652	0.438831
39	GA	DeKalb County, Georgia	275083	46621	16.948	0.431617
40	PA	Allegheny County, Pennsylvania	488159	45855.5	9.39357	0.42453
41	FL	Pinellas County, Florida	384276	45732.2	11.9009	0.423388
42	CO	Denver County, Colorado	290114	42964	14.8094	0.39776
43	NY	Bronx County, New York	511489	42651	8.3386	0.394862
44	MI	Oakland County, Michigan	489549	42191.2	8.61838	0.390605
45	VA	Fairfax County, Virginia	428842	41649.9	9.71218	0.385594
46	HI	Honolulu County, Hawaii	403400	41452.2	10.2757	0.383764
47	NC	Mecklenburg County, North Carolina	407212	41039.3	10.0781	0.379941
48	OH	Cuyahoga County, Ohio	474203	40510.3	8.54281	0.375043
49	NY	Nassau County, New York	523678	40419	7.71829	0.374198
50	AZ	Pima County, Arizona	405970	39848.5	9.81564	0.368917
51	MD	Montgomery County, Maryland	384527	38934.8	10.1254	0.360458
52	IN	Marion County, Indiana	353489	37540.5	10.62	0.347549
53	NC	Wake County, North Carolina	410660	37487.6	9.12861	0.347059
54	CA	San Mateo County, California	298300	36727.9	12.3124	0.340026
55	NJ	Hudson County, New Jersey	285453	36011.4	12.6155	0.333393
56	WA	Pierce County, Washington	349015	35277.4	10.1077	0.326598
57	FL	Duval County, Florida	372135	34871.3	9.3706	0.322838
58	MD	Prince George's County, Maryland	352457	34806.1	9.87527	0.322234
59	NY	Westchester County, New York	366530	33727.4	9.20181	0.312248
60	TX	Collin County, Texas	380856	32475	8.52686	0.300653
61	WI	Milwaukee County, Wisconsin	342762	31201.3	9.10289	0.288861
62	TN	Davidson County, Tennessee	272656	30976.3	11.361	0.286778
63	TX	Denton County, Texas	326876	30880.7	9.44723	0.285893
64	NY	Erie County, New York	365485	30540.8	8.35624	0.282746
65	MA	Essex County, Massachusetts	301958	30428.3	10.077	0.281704
66	GA	Cobb County, Georgia	280848	30044.3	10.6977	0.27815
67	NJ	Bergen County, New Jersey	358910	30012.2	8.36203	0.277852
68	CT	Fairfield County, Connecticut	354425	29979	8.45848	0.277545
69	WA	Snohomish County, Washington	317085	29954.9	9.44695	0.277322
70	GA	Gwinnett County, Georgia	338572	29546.5	8.72681	0.273541
71	NJ	Essex County, New Jersey	312413	29477.3	9.43537	0.272901
72	CA	Fresno County, California	359410	29197.1	8.12363	0.270307
73	CT	Hartford County, Connecticut	339662	28702.9	8.45043	0.265731
74	MO	St. Louis County, Missouri	364252	28638.6	7.86231	0.265136
75	FL	Lee County, Florida	303184	28359.4	9.35385	0.262551
76	CT	New Haven County, Connecticut	326678	28193.4	8.63034	0.261014
77	KY	Jefferson County, Kentucky	293263	28174.5	9.60726	0.260839
78	PA	Montgomery County, Pennsylvania	322510	27571.8	8.54912	0.255259
79	TN	Shelby County, Tennessee	327254	27389.6	8.36951	0.253572
80	OK	Oklahoma County, Oklahoma	290245	27315.4	9.41115	0.252885
81	OH	Hamilton County, Ohio	307325	27254.7	8.86838	0.252324
82	MA	Worcester County, Massachusetts	333093	27038.2	8.11731	0.250319
83	NM	Bernalillo County, New Mexico	257714	26940.8	10.4538	0.249418
84	MA	Norfolk County, Massachusetts	272474	26725.9	9.80859	0.247427
85	NJ	Middlesex County, New Jersey	328707	26601.8	8.09287	0.246279
86	MO	Jackson County, Missouri	265456	26578	10.0122	0.246059
87	MD	Baltimore County, Maryland	309475	26384.3	8.5255	0.244265
88	CO	Arapahoe County, Colorado	246514	26205.6	10.6305	0.242611
89	NY	Monroe County, New York	287479	26177.7	9.10594	0.242352
90	IL	DuPage County, Illinois	349794	26037.5	7.44367	0.241055
91	RI	Providence County, Rhode Island	252139	25714.1	10.1984	0.238061
92	OR	Washington County, Oregon	226463	24893.9	10.9925	0.230468
93	CA	Ventura County, California	318947	24761.9	7.76363	0.229245
94	CA	Kern County, California	328904	24218.3	7.36334	0.224213
95	FL	Polk County, Florida	271357	24193.3	8.91566	0.223981
96	MD	Baltimore city, Maryland	216679	23819.5	10.993	0.220521
97	NJ	Monmouth County, New Jersey	245138	23533.4	9.60007	0.217872
98	TX	El Paso County, Texas	308800	23184.3	7.50788	0.21464
99	MI	Macomb County, Michigan	337661	23166	6.86072	0.21447
100	PA	Bucks County, Pennsylvania	250001	23140	9.25597	0.21423
101	CA	Sonoma County, California	189681	22273.9	11.7428	0.206211
102	CO	Jefferson County, Colorado	232443	22125.8	9.5188	0.20484
103	WI	Dane County, Wisconsin	220637	21792.3	9.87701	0.201753
104	CO	El Paso County, Colorado	278415	21644.5	7.77418	0.200384
105	CA	San Joaquin County, California	282752	21557.9	7.62433	0.199583
106	TX	Williamson County, Texas	219002	21413.3	9.77768	0.198244
107	MI	Kent County, Michigan	243398	21285.7	8.74521	0.197062
108	CO	Adams County, Colorado	193985	21174.3	10.9154	0.196031
109	AL	Jefferson County, Alabama	242712	20890.5	8.60712	0.193404
110	DE	New Castle County, Delaware	213360	20831.4	9.76348	0.192856
111	TX	Fort Bend County, Texas	285106	20634.7	7.23755	0.191035
112	FL	Pasco County, Florida	213890	20470.7	9.57067	0.189517
113	IL	Lake County, Illinois	267827	20421.2	7.62478	0.189059
114	OK	Tulsa County, Oklahoma	243731	20279.3	8.32036	0.187745
115	MA	Bristol County, Massachusetts	221063	19940.9	9.02045	0.184612
116	TX	Hidalgo County, Texas	290288	19929.1	6.86528	0.184503
117	KS	Johnson County, Kansas	223139	19751.3	8.85159	0.182858
118	MN	Ramsey County, Minnesota	204878	19724.6	9.62748	0.18261
119	FL	Brevard County, Florida	239939	19488.8	8.12239	0.180427
120	MD	Anne Arundel County, Maryland	220876	19466.2	8.81317	0.180218
121	WA	Clark County, Washington	188528	19201.1	10.1847	0.177763
122	LA	Orleans Parish, Louisiana	141793	18722.1	13.2038	0.173328
123	IL	Will County, Illinois	257135	18591.1	7.23011	0.172116
124	NJ	Union County, New Jersey	209610	18114.5	8.64198	0.167703
125	NJ	Camden County, New Jersey	192048	18085.1	9.41696	0.167431
126	NE	Douglas County, Nebraska	212092	18052.3	8.51156	0.167128
127	FL	Volusia County, Florida	220868	18020.2	8.15881	0.166831
128	FL	Seminole County, Florida	175796	18002.4	10.2405	0.166666
129	FL	Sarasota County, Florida	176427	17895.4	10.1433	0.165676
130	NV	Washoe County, Nevada	192888	17681.7	9.16684	0.163697
131	MA	Plymouth County, Massachusetts	200058	17466.8	8.73089	0.161708
132	TX	Montgomery County, Texas	222975	17299	7.75826	0.160154
133	PA	Delaware County, Pennsylvania	212076	17219.7	8.11958	0.15942
134	NJ	Ocean County, New Jersey	229130	16950.6	7.39782	0.156929
135	PA	Chester County, Pennsylvania	199841	16561.5	8.28735	0.153326
136	IA	Polk County, Iowa	180675	16422.2	9.08938	0.152037
137	CA	Solano County, California	174408	16417.8	9.41342	0.151995
138	NC	Guilford County, North Carolina	195730	16344.3	8.35043	0.151315
139	OH	Summit County, Ohio	205367	16331.1	7.95217	0.151193
140	MO	St. Louis city, Missouri	119907	16319.8	13.6104	0.151089
141	FL	Osceola County, Florida	141282	16296.1	11.5344	0.150869
142	WA	Spokane County, Washington	206956	16275.6	7.86429	0.150679
143	TN	Knox County, Tennessee	180954	16054.4	8.8721	0.148632
144	NJ	Passaic County, New Jersey	191708	16003.4	8.34778	0.148159
145	NJ	Morris County, New Jersey	194749	15975	8.20285	0.147896
146	OH	Montgomery County, Ohio	199750	15529.9	7.77465	0.143775
147	IL	Kane County, Illinois	190310	15479.9	8.13403	0.143312
148	NY	Richmond County, New York	185817	15354.2	8.26309	0.142149
149	OR	Clackamas County, Oregon	160925	15246.7	9.47439	0.141153
150	FL	Lake County, Florida	148658	15171	10.2053	0.140453
151	NY	Onondaga County, New York	179505	14735.7	8.20907	0.136423
152	CA	Stanislaus County, California	198392	14640.3	7.37946	0.135539
153	KS	Sedgwick County, Kansas	192637	14637.1	7.59828	0.13551
154	CA	Santa Barbara County, California	172252	14516.4	8.42744	0.134393
155	SC	Greenville County, South Carolina	193581	14498.1	7.48942	0.134223
156	NJ	Burlington County, New Jersey	176923	14347.2	8.10927	0.132826
157	FL	Manatee County, Florida	155733	14339.4	9.20767	0.132754
158	NH	Hillsborough County, New Hampshire	166469	14296.7	8.5882	0.132359
159	DE	Sussex County, Delaware	92595	14275.3	15.417	0.132161
160	ID	Ada County, Idaho	186966	14244.6	7.61882	0.131876
161	PA	Lancaster County, Pennsylvania	204379	14242.7	6.96879	0.131859
162	MI	Washtenaw County, Michigan	147912	14202.1	9.60171	0.131483
163	VA	Virginia Beach city, Virginia	172249	14114	8.19397	0.130667
164	CA	Monterey County, California	164370	14017	8.52771	0.129769
165	AZ	Pinal County, Arizona	167233	14011.8	8.37861	0.129721
166	SC	Charleston County, South Carolina	156735	14000.1	8.93236	0.129613
167	MA	Hampden County, Massachusetts	174040	13868.4	7.9685	0.128393
168	FL	Collier County, Florida	150928	13665	9.05396	0.12651
169	VA	Prince William County, Virginia	171621	13563.6	7.90322	0.125571
170	LA	East Baton Rouge Parish, Louisiana	166079	13514.8	8.13756	0.12512
171	UT	Utah County, Utah	219820	13444.4	6.11611	0.124468
172	LA	Jefferson Parish, Louisiana	162600	13282.4	8.16876	0.122968
173	AR	Pulaski County, Arkansas	145394	13270.7	9.12741	0.12286
174	KY	Fayette County, Kentucky	121349	13099.2	10.7947	0.121272
175	MN	Dakota County, Minnesota	160461	13088.9	8.15705	0.121177
176	SC	Richland County, South Carolina	153044	13046.5	8.52466	0.120784
177	NC	Durham County, North Carolina	121713	12963.5	10.6509	0.120016
178	VA	Arlington County, Virginia	96301	12921.8	13.4182	0.11963
179	IN	Lake County, Indiana	180665	12912.7	7.14734	0.119546
180	NY	Orange County, New York	146437	12863.5	8.78435	0.11909
181	CA	Marin County, California	101443	12686.8	12.5063	0.117454
182	ME	Cumberland County, Maine	117972	12668.5	10.7386	0.117285
183	OH	Lucas County, Ohio	159954	12521	7.82785	0.115919
184	OR	Lane County, Oregon	152904	12471.5	8.15643	0.115461
185	PA	York County, Pennsylvania	173642	12455.6	7.17313	0.115313
186	NJ	Mercer County, New Jersey	147741	12357.9	8.36458	0.114409
187	NC	Buncombe County, North Carolina	104479	12081.8	11.5639	0.111853
188	NY	Dutchess County, New York	117108	12070.7	10.3073	0.11175
189	TX	Galveston County, Texas	129358	11880.2	9.18396	0.109987
190	PA	Berks County, Pennsylvania	161658	11799.2	7.29884	0.109236
191	FL	Escambia County, Florida	125797	11630.2	9.24519	0.107672
192	TN	Hamilton County, Tennessee	137366	11549.6	8.40789	0.106926
193	NJ	Somerset County, New Jersey	129900	11498	8.85145	0.106449
194	PA	Lehigh County, Pennsylvania	139134	11493.2	8.26053	0.106404
195	NH	Rockingham County, New Hampshire	124185	11479.6	9.24392	0.106278
196	NC	Forsyth County, North Carolina	137733	11453.3	8.31558	0.106034
197	NY	Albany County, New York	122015	11394.7	9.33875	0.105492
198	VA	Loudoun County, Virginia	146920	11270	7.67085	0.104338
199	CA	Placer County, California	150071	11167.4	7.44141	0.103388
200	CA	Tulare County, California	162596	11017.9	6.77624	0.102003
201	CO	Boulder County, Colorado	134783	10992.3	8.15553	0.101766
202	GA	Chatham County, Georgia	110174	10947.5	9.93654	0.101352
203	VA	Henrico County, Virginia	118969	10931.9	9.18883	0.101207
204	MA	Barnstable County, Massachusetts	92669	10906.1	11.7689	0.100969
205	AL	Mobile County, Alabama	149568	10897.1	7.2857	0.100885
206	FL	Marion County, Florida	145175	10889.9	7.50119	0.100818
207	CO	Douglas County, Colorado	130342	10857.4	8.32997	0.100518
208	VA	Norfolk city, Virginia	97180	10831.5	11.1458	0.100278
209	MO	St. Charles County, Missouri	149888	10778	7.19071	0.0997827
210	AL	Madison County, Alabama	146535	10669.3	7.28109	0.0987766
211	VA	Richmond city, Virginia	87898	10664.8	12.1331	0.0987341
212	FL	St. Lucie County, Florida	126250	10656.6	8.44088	0.0986587
213	IN	Allen County, Indiana	138772	10649.4	7.67401	0.0985917
214	SC	Horry County, South Carolina	137791	10644.4	7.72505	0.0985459
215	CO	Larimer County, Colorado	142071	10527.5	7.41001	0.0974632
216	WA	Kitsap County, Washington	110816	10424.4	9.40692	0.0965087
217	MD	Howard County, Maryland	119833	10378.2	8.66054	0.096081
218	TN	Rutherford County, Tennessee	122812	10352	8.42913	0.0958385
219	CA	Santa Cruz County, California	108493	10228	9.42732	0.0946904
220	PA	Dauphin County, Pennsylvania	107640	10217.2	9.49205	0.0945911
221	TX	Nueces County, Texas	132444	10206.5	7.70625	0.0944913
222	OH	Butler County, Ohio	145580	10193.9	7.00225	0.0943747
223	WI	Waukesha County, Wisconsin	154109	10191.2	6.61296	0.0943496
224	TX	Brazoria County, Texas	137607	10188.3	7.40389	0.0943229
225	FL	Alachua County, Florida	108343	10111.3	9.33272	0.0936107
226	OK	Cleveland County, Oklahoma	112173	10105.7	9.00902	0.0935583
227	VA	Chesterfield County, Virginia	130030	10038.8	7.72039	0.0929393
228	MI	Genesee County, Michigan	150894	9758.73	6.46728	0.0903462
229	MI	Ingham County, Michigan	110558	9710.85	8.78349	0.0899029
230	MN	Anoka County, Minnesota	136570	9693.71	7.09798	0.0897442
231	HI	Hawaii County, Hawaii	78507	9690.37	12.3433	0.0897133
232	MO	Greene County, Missouri	114237	9654.92	8.45165	0.089385
233	AK	Anchorage Municipality, Alaska	112648	9644.02	8.5612	0.0892842
234	TX	Cameron County, Texas	141984	9546.77	6.72383	0.0883838
235	OR	Marion County, Oregon	129559	9464.6	7.30524	0.0876231
236	PA	Westmoreland County, Pennsylvania	140321	9443.81	6.73015	0.0874306
237	OH	Stark County, Ohio	141595	9377.65	6.62287	0.0868182
238	TX	Bell County, Texas	130767	9338.74	7.14151	0.0864579
239	NJ	Gloucester County, New Jersey	113659	9283.47	8.16783	0.0859462
240	CA	San Luis Obispo County, California	114233	9277.17	8.12127	0.0858879
241	IN	Hamilton County, Indiana	121194	9268.34	7.64753	0.0858061
242	PA	Northampton County, Pennsylvania	121504	9236.05	7.60144	0.0855072
243	NY	Rockland County, New York	115346	9089.47	7.88018	0.0841501
244	MO	Clay County, Missouri	92079	9038.76	9.81631	0.0836807
245	WA	Thurston County, Washington	110798	8976.02	8.10124	0.0830998
246	PA	Luzerne County, Pennsylvania	127995	8967.31	7.00598	0.0830192
247	FL	Leon County, Florida	109723	8842.57	8.05899	0.0818643
248	MD	Frederick County, Maryland	100334	8828.73	8.79934	0.0817362
249	TX	Hays County, Texas	90168	8818.88	9.7805	0.081645
250	NM	Santa Fe County, New Mexico	61207	8774.66	14.336	0.0812357
251	OH	Lorain County, Ohio	118721	8666.47	7.29986	0.080234
252	NE	Lancaster County, Nebraska	123836	8662.51	6.99515	0.0801973
253	CT	New London County, Connecticut	106351	8554.43	8.04358	0.0791967
254	GA	Clayton County, Georgia	100187	8552.15	8.53619	0.0791757
255	IL	McHenry County, Illinois	117733	8537.08	7.25122	0.0790361
256	ME	York County, Maine	83803	8495.78	10.1378	0.0786538
257	UT	Davis County, Utah	122063	8439.61	6.91414	0.0781337
258	TX	Lubbock County, Texas	115417	8385.41	7.26532	0.077632
259	NC	Cumberland County, North Carolina	122134	8305.11	6.8	0.0768886
260	SC	Spartanburg County, South Carolina	120277	8181.28	6.80203	0.0757421
261	NJ	Atlantic County, New Jersey	103405	8177.23	7.90796	0.0757046
262	SC	York County, South Carolina	100609	8069.76	8.02091	0.0747097
263	FL	St. Johns County, Florida	99966	8067.76	8.0705	0.0746912
264	NY	Ulster County, New York	73565	8048.49	10.9407	0.0745128
265	NC	Gaston County, North Carolina	84450	7986.99	9.45766	0.0739434
266	CO	Weld County, Colorado	120224	7982.61	6.63978	0.0739029
267	MI	Kalamazoo County, Michigan	98932	7978.12	8.06424	0.0738613
268	IL	Madison County, Illinois	100621	7953.71	7.90462	0.0736353
269	VA	Alexandria city, Virginia	60872	7899.18	12.9767	0.0731305
270	MD	Harford County, Maryland	97054	7805.85	8.04279	0.0722664
271	IN	St. Joseph County, Indiana	100878	7729.63	7.66236	0.0715608
272	GA	Cherokee County, Georgia	97936	7688.43	7.85046	0.0711793
273	AR	Benton County, Arkansas	101620	7657.6	7.53553	0.0708939
274	SC	Lexington County, South Carolina	107581	7648.7	7.10971	0.0708115
275	CA	Yolo County, California	81283	7519.09	9.25051	0.0696116
276	LA	St. Tammany Parish, Louisiana	96651	7461.26	7.71979	0.0690762
277	AR	Washington County, Arkansas	92145	7357.55	7.98475	0.0681161
278	CT	Litchfield County, Connecticut	74270	7345.34	9.89004	0.068003
279	NC	New Hanover County, North Carolina	86447	7319.83	8.46742	0.0677668
280	PA	Cumberland County, Pennsylvania	100370	7312.62	7.28567	0.0677001
281	WI	Brown County, Wisconsin	101354	7255.81	7.15888	0.0671742
282	LA	Lafayette Parish, Louisiana	87681	7177.06	8.18542	0.0664451
283	IL	Winnebago County, Illinois	106310	7072.6	6.65281	0.065478
284	HI	Maui County, Hawaii	63860	7071.01	11.0727	0.0654633
285	NY	Saratoga County, New York	91590	7060.12	7.70839	0.0653624
286	PA	Erie County, Pennsylvania	105027	6999.12	6.66412	0.0647977
287	FL	Hernando County, Florida	75330	6986.31	9.27428	0.0646792
288	MI	Ottawa County, Michigan	109045	6974.41	6.39591	0.064569
289	IL	St. Clair County, Illinois	93549	6966.24	7.44662	0.0644933
290	NY	Oneida County, New York	90384	6851.05	7.57994	0.0634269
291	RI	Kent County, Rhode Island	66567	6822.2	10.2486	0.0631598
292	WA	Whatcom County, Washington	88738	6729.82	7.58392	0.0623045
293	CA	Merced County, California	98929	6678.98	6.75128	0.0618338
294	MN	Washington County, Minnesota	98270	6663.2	6.7805	0.0616878
295	UT	Weber County, Utah	94526	6579.84	6.96088	0.060916
296	GA	Forsyth County, Georgia	87697	6567.09	7.48838	0.060798
297	VA	Chesapeake city, Virginia	90692	6549.5	7.2217	0.0606352
298	OH	Warren County, Ohio	90476	6505.19	7.18997	0.060225
299	TX	Jefferson County, Texas	100053	6487.62	6.48418	0.0600623
300	AL	Shelby County, Alabama	80793	6476.23	8.01583	0.0599568
301	GA	Henry County, Georgia	83029	6375.62	7.67878	0.0590253
302	NC	Cabarrus County, North Carolina	79593	6353.89	7.98298	0.0588242
303	TX	McLennan County, Texas	94030	6351.95	6.75524	0.0588063
304	MO	Jefferson County, Missouri	85899	6342.42	7.38358	0.058718
305	FL	Monroe County, Florida	36617	6321.42	17.2636	0.0585236
306	CT	Middlesex County, Connecticut	65496	6221.9	9.49967	0.0576023
307	IA	Linn County, Iowa	85859	6221.08	7.2457	0.0575947
308	PA	Lackawanna County, Pennsylvania	83545	6209.5	7.43253	0.0574875
309	VT	Chittenden County, Vermont	66769	6176.83	9.25105	0.057185
310	MA	Hampshire County, Massachusetts	63680	6176.58	9.6994	0.0571826
311	LA	Caddo Parish, Louisiana	84107	6159.41	7.3233	0.0570237
312	NY	Niagara County, New York	82465	6148.49	7.45588	0.0569226
313	MS	Harrison County, Mississippi	76409	6146.56	8.04429	0.0569047
314	TN	Williamson County, Tennessee	86041	6124.71	7.11836	0.0567025
315	KY	Kenton County, Kentucky	62930	6119.69	9.7246	0.056656
316	SC	Berkeley County, South Carolina	85004	6093.01	7.16791	0.056409
317	NM	DoÃ±a Ana County, New Mexico	80386	6071	7.55231	0.0562052
318	OH	Lake County, Ohio	90145	6055.12	6.71709	0.0560582
319	TX	Webb County, Texas	88964	5960.92	6.70038	0.0551861
320	OH	Clermont County, Ohio	78329	5947.28	7.59269	0.0550598
321	NC	Union County, North Carolina	84154	5908.28	7.02079	0.0546987
322	AZ	Yavapai County, Arizona	96982	5897.7	6.08124	0.0546008
323	OH	Delaware County, Ohio	76194	5891.33	7.73201	0.0545418
324	FL	Clay County, Florida	79549	5888.16	7.40193	0.0545125
325	IL	Champaign County, Illinois	81934	5886.34	7.18425	0.0544956
326	CA	El Dorado County, California	74776	5859.54	7.83613	0.0542475
327	TN	Montgomery County, Tennessee	78177	5837.18	7.46662	0.0540405
328	VA	Newport News city, Virginia	69386	5787.01	8.34031	0.053576
329	NC	Johnston County, North Carolina	77162	5744.05	7.44415	0.0531783
330	PA	Washington County, Pennsylvania	82362	5727.71	6.95432	0.0530271
331	TX	Brazos County, Texas	92947	5688.9	6.12058	0.0526677
332	OR	Jackson County, Oregon	85724	5651.07	6.59217	0.0523175
333	IN	Monroe County, Indiana	57709	5597.37	9.6993	0.0518203
334	IN	Vanderburgh County, Indiana	67461	5589.99	8.28625	0.051752
335	NY	Broome County, New York	78116	5538.15	7.08965	0.0512721
336	FL	Charlotte County, Florida	79518	5534.25	6.95974	0.051236
337	NC	Onslow County, North Carolina	86592	5494.68	6.34548	0.0508696
338	CA	Butte County, California	82595	5487.3	6.64363	0.0508014
339	PA	Butler County, Pennsylvania	76195	5456.35	7.16104	0.0505148
340	GA	Richmond County, Georgia	76493	5436.26	7.10687	0.0503288
341	GA	Muscogee County, Georgia	73253	5419.63	7.39851	0.0501749
342	OH	Mahoning County, Ohio	88042	5411.91	6.14696	0.0501033
343	MS	Hinds County, Mississippi	81522	5408.05	6.63386	0.0500676
344	TN	Sumner County, Tennessee	71711	5328.65	7.43073	0.0493326
345	AZ	Mohave County, Arizona	89543	5312.77	5.93321	0.0491856
346	IL	Peoria County, Illinois	66996	5311.29	7.92777	0.0491718
347	AL	Montgomery County, Alabama	81693	5303.6	6.4921	0.0491006
348	ID	Canyon County, Idaho	81477	5300.98	6.50611	0.0490764
349	WV	Kanawha County, West Virginia	69185	5275.31	7.62493	0.0488387
350	IL	Sangamon County, Illinois	72265	5253.44	7.26969	0.0486363
351	LA	Calcasieu Parish, Louisiana	78182	5250.72	6.71602	0.0486111
352	NY	Rensselaer County, New York	63772	5248.51	8.23011	0.0485906
353	MO	Boone County, Missouri	69386	5218.91	7.52156	0.0483166
354	KS	Wyandotte County, Kansas	61120	5215.91	8.53388	0.0482888
355	WI	Kenosha County, Wisconsin	64090	5203.11	8.11844	0.0481703
356	MN	St. Louis County, Minnesota	80813	5201.91	6.43697	0.0481592
357	FL	Bay County, Florida	68970	5176.81	7.50589	0.0479268
358	OH	Licking County, Ohio	66755	5134.77	7.69196	0.0475376
359	TX	Johnson County, Texas	66138	5113.56	7.73166	0.0473413
360	WA	Yakima County, Washington	91054	5073.41	5.57187	0.0469695
361	AL	Baldwin County, Alabama	87305	5070.9	5.80826	0.0469463
362	NC	Iredell County, North Carolina	69656	5062.08	7.26725	0.0468646
363	IA	Johnson County, Iowa	59837	5041.52	8.42542	0.0466743
364	FL	Santa Rosa County, Florida	73360	5034.46	6.86268	0.0466089
365	FL	Okaloosa County, Florida	82079	5020.16	6.11626	0.0464766
366	MI	Livingston County, Michigan	76027	5016.45	6.59825	0.0464422
367	NH	Strafford County, New Hampshire	52336	5009.06	9.57096	0.0463738
368	NC	Orange County, North Carolina	55955	5008.65	8.95121	0.04637
369	NM	Sandoval County, New Mexico	54537	4991.47	9.15245	0.046211
370	IN	Tippecanoe County, Indiana	74370	4977.58	6.69299	0.0460823
371	PA	Monroe County, Pennsylvania	65707	4965.41	7.55689	0.0459697
372	TX	Comal County, Texas	61461	4950.9	8.05536	0.0458354
373	OH	Trumbull County, Ohio	78511	4925.04	6.27306	0.045596
374	CT	Tolland County, Connecticut	61030	4885.94	8.0058	0.0452339
375	NY	Schenectady County, New York	59132	4883.06	8.2579	0.0452073
376	TX	Smith County, Texas	83779	4869.31	5.81209	0.04508
377	MD	Washington County, Maryland	60990	4843.45	7.94138	0.0448405
378	AL	Tuscaloosa County, Alabama	84534	4818.5	5.70007	0.0446096
379	ND	Cass County, North Dakota	71954	4808.96	6.68338	0.0445212
380	WA	Benton County, Washington	75118	4806.03	6.39797	0.0444941
381	IN	Porter County, Indiana	65556	4755.51	7.25411	0.0440264
382	FL	Martin County, Florida	64714	4748.12	7.33708	0.043958
383	NJ	Sussex County, New Jersey	57287	4734.79	8.26504	0.0438346
384	TX	Ellis County, Texas	68030	4722.33	6.94154	0.0437192
385	CA	Napa County, California	53696	4720.3	8.79078	0.0437004
386	SC	Anderson County, South Carolina	74803	4704.46	6.28913	0.0435538
387	NJ	Hunterdon County, New Jersey	50652	4700.32	9.27964	0.0435155
388	GA	Paulding County, Georgia	59024	4648.53	7.87565	0.043036
389	GA	Hall County, Georgia	74635	4620.36	6.1906	0.0427752
390	SD	Minnehaha County, South Dakota	73703	4601.06	6.2427	0.0425965
391	SC	Beaufort County, South Carolina	73234	4590.78	6.26865	0.0425014
392	IN	Hendricks County, Indiana	63885	4578.59	7.16692	0.0423885
393	OH	Medina County, Ohio	69206	4573.26	6.60818	0.0423391
394	WI	Outagamie County, Wisconsin	72301	4559.28	6.30597	0.0422097
395	TX	Guadalupe County, Texas	61958	4543.65	7.33344	0.042065
396	PA	Beaver County, Pennsylvania	65983	4511.03	6.83665	0.041763
397	MA	Berkshire County, Massachusetts	51488	4490.89	8.72221	0.0415766
398	MS	DeSoto County, Mississippi	64673	4478.84	6.92537	0.041465
399	IA	Scott County, Iowa	64964	4469.93	6.88062	0.0413825
400	OK	Canadian County, Oklahoma	55196	4449.4	8.0611	0.0411925
401	PA	Centre County, Pennsylvania	70003	4441.5	6.34473	0.0411193
402	VA	Hampton city, Virginia	51134	4440.53	8.6841	0.0411103
403	OH	Greene County, Ohio	64007	4434.66	6.9284	0.041056
404	MD	Carroll County, Maryland	66037	4416.66	6.68817	0.0408894
405	TN	Washington County, Tennessee	51809	4405.63	8.5036	0.0407872
406	IN	Clark County, Indiana	44908	4401.63	9.80143	0.0407502
407	NY	Columbia County, New York	25036	4391.28	17.5399	0.0406544
408	GA	Douglas County, Georgia	50171	4390.08	8.75023	0.0406433
409	SC	Aiken County, South Carolina	62522	4389.04	7.01999	0.0406336
410	NH	Merrimack County, New Hampshire	61638	4370.85	7.09116	0.0404652
411	MD	Charles County, Maryland	58865	4353.9	7.39642	0.0403084
412	FL	Indian River County, Florida	63666	4341.32	6.8189	0.0401919
413	TN	Sullivan County, Tennessee	61486	4341.1	7.06031	0.0401898
414	NC	Catawba County, North Carolina	61208	4328.41	7.07164	0.0400724
415	WI	Racine County, Wisconsin	74928	4319.48	5.76485	0.0399897
416	DE	Kent County, Delaware	65867	4314.73	6.55067	0.0399457
417	NE	Sarpy County, Nebraska	67497	4307.47	6.38171	0.0398784
418	MI	St. Clair County, Michigan	62957	4282.48	6.80223	0.0396471
419	IN	Johnson County, Indiana	58639	4268.47	7.27924	0.0395174
420	GA	Clarke County, Georgia	49596	4262.82	8.59509	0.0394651
421	CO	Pueblo County, Colorado	63912	4262.75	6.66972	0.0394645
422	IL	McLean County, Illinois	64454	4261.01	6.61093	0.0394484
423	MI	Allegan County, Michigan	45654	4250.89	9.3111	0.0393547
424	NC	Pitt County, North Carolina	60633	4246.52	7.00365	0.0393142
425	NC	Rowan County, North Carolina	56198	4240.76	7.54611	0.0392609
426	CA	Humboldt County, California	54107	4238.96	7.83441	0.0392442
427	OH	Fairfield County, Ohio	58987	4202.95	7.12522	0.0389109
428	NC	Davidson County, North Carolina	63569	4184.9	6.58324	0.0387437
429	IL	Rock Island County, Illinois	54800	4167.92	7.60569	0.0385865
430	ME	Penobscot County, Maine	61053	4163.88	6.82011	0.0385491
431	NY	Tompkins County, New York	44041	4159.55	9.44472	0.038509
432	AZ	Yuma County, Arizona	76580	4138.34	5.40394	0.0383127
433	RI	Washington County, Rhode Island	51781	4059.89	7.84049	0.0375863
434	SC	Dorchester County, South Carolina	57761	4054.67	7.01974	0.0375381
435	ME	Kennebec County, Maine	48612	4051.81	8.335	0.0375116
436	OR	Deschutes County, Oregon	77597	4046.4	5.21464	0.0374615
437	MN	Scott County, Minnesota	54188	4039.79	7.45513	0.0374003
438	WI	Winnebago County, Wisconsin	68164	4023.76	5.90306	0.0372519
439	TN	Wilson County, Tennessee	54400	4019.89	7.38951	0.0372161
440	GA	Coweta County, Georgia	53070	4013.05	7.56181	0.0371528
441	NC	Henderson County, North Carolina	44514	4009.65	9.00762	0.0371213
442	KS	Douglas County, Kansas	47085	3999.55	8.49431	0.0370277
443	CA	Shasta County, California	69696	3983.31	5.71526	0.0368774
444	NY	Putnam County, New York	38649	3972.03	10.2772	0.036773
445	FL	Citrus County, Florida	63035	3961.02	6.28384	0.036671
446	OH	Portage County, Ohio	63598	3954.75	6.21836	0.036613
447	VA	Stafford County, Virginia	56391	3950.92	7.0063	0.0365775
448	AZ	Coconino County, Arizona	56278	3943.52	7.00722	0.0365091
449	NC	Alamance County, North Carolina	62133	3908.23	6.29011	0.0361824
450	NJ	Cumberland County, New Jersey	60741	3904.17	6.42757	0.0361448
451	KS	Shawnee County, Kansas	65246	3893.07	5.96676	0.036042
452	WV	Berkeley County, West Virginia	45853	3883.91	8.47035	0.0359572
453	VA	Spotsylvania County, Virginia	50569	3858.95	7.63106	0.0357261
454	GA	Bibb County, Georgia	55630	3856.87	6.93308	0.0357069
455	TX	Parker County, Texas	54572	3842.9	7.0419	0.0355775
456	TX	Ector County, Texas	60426	3782.73	6.26011	0.0350205
457	IN	Madison County, Indiana	50550	3772.44	7.46279	0.0349252
458	IN	Elkhart County, Indiana	73371	3768.36	5.13603	0.0348874
459	TX	Midland County, Texas	61946	3730.8	6.02267	0.0345397
460	TX	Potter County, Texas	45456	3705.41	8.15165	0.0343046
461	MI	Saginaw County, Michigan	70853	3689.55	5.20732	0.0341577
462	MI	Jackson County, Michigan	64809	3687.64	5.69001	0.0341401
463	OH	Wood County, Ohio	50769	3687.44	7.26317	0.0341382
464	KY	Boone County, Kentucky	49008	3684	7.51714	0.0341064
465	NY	Ontario County, New York	43699	3665.57	8.38822	0.0339357
466	CA	Kings County, California	61973	3659.74	5.90538	0.0338818
467	MI	Muskegon County, Michigan	67540	3650.95	5.40561	0.0338004
468	SC	Pickens County, South Carolina	52134	3646.97	6.99537	0.0337636
469	AL	Lee County, Alabama	65691	3639.15	5.5398	0.0336912
470	MI	Berrien County, Michigan	58213	3623.26	6.22413	0.033544
471	CT	Windham County, Connecticut	45662	3613.22	7.91297	0.0334511
472	VA	Roanoke city, Virginia	36995	3603.11	9.73945	0.0333575
473	TX	Kaufman County, Texas	49802	3587.25	7.20302	0.0332107
474	MN	Olmsted County, Minnesota	59775	3549.86	5.93871	0.0328646
475	ME	Androscoggin County, Maine	42516	3544.2	8.33615	0.0328121
476	NY	Jefferson County, New York	47274	3539.9	7.48805	0.0327723
477	TX	Randall County, Texas	51625	3533.35	6.84426	0.0327117
478	UT	Washington County, Utah	64537	3528.88	5.468	0.0326703
479	OR	Yamhill County, Oregon	41662	3506.65	8.4169	0.0324645
480	MS	Rankin County, Mississippi	57137	3506.15	6.1364	0.0324599
481	CO	Mesa County, Colorado	60267	3493.43	5.79659	0.0323421
482	WA	Skagit County, Washington	49600	3490.94	7.03818	0.032319
483	PA	Fayette County, Pennsylvania	51763	3489.46	6.74123	0.0323054
484	AR	Sebastian County, Arkansas	46958	3478.1	7.40684	0.0322002
485	VA	Portsmouth city, Virginia	36230	3476.01	9.59429	0.0321808
486	NC	Brunswick County, North Carolina	55150	3474.62	6.30031	0.032168
487	KY	Warren County, Kentucky	49672	3441.29	6.92803	0.0318594
488	MT	Yellowstone County, Montana	61309	3424.41	5.58549	0.0317031
489	NC	Randolph County, North Carolina	54733	3414.13	6.23778	0.0316079
490	ID	Kootenai County, Idaho	64576	3409.07	5.27916	0.0315611
491	FL	Sumter County, Florida	60061	3396.91	5.65577	0.0314485
492	MO	Platte County, Missouri	39386	3379.03	8.57926	0.031283
493	RI	Newport County, Rhode Island	34144	3354.64	9.82499	0.0310572
494	GA	Houston County, Georgia	57734	3352.31	5.80647	0.0310356
495	CA	Madera County, California	56048	3326.5	5.9351	0.0307967
496	IL	Kendall County, Illinois	45522	3321.08	7.29554	0.0307465
497	MI	Monroe County, Michigan	60511	3315.46	5.4791	0.0306944
498	FL	Flagler County, Florida	45552	3303.08	7.25122	0.0305798
499	CA	Mendocino County, California	36234	3293.48	9.08948	0.030491
500	TN	Blount County, Tennessee	51785	3290.04	6.35326	0.0304591
501	GA	Columbia County, Georgia	54872	3285.15	5.98694	0.0304139
502	WV	Monongalia County, West Virginia	43948	3282.14	7.46824	0.030386
503	WI	Washington County, Wisconsin	52744	3251.17	6.16405	0.0300992
504	PA	Franklin County, Pennsylvania	58362	3244.58	5.55941	0.0300383
505	VA	Hanover County, Virginia	41119	3229.73	7.8546	0.0299008
506	LA	Tangipahoa Parish, Louisiana	48445	3193.8	6.59263	0.0295681
507	WI	Rock County, Wisconsin	61556	3191.08	5.18403	0.029543
508	WV	Cabell County, West Virginia	36760	3176.84	8.6421	0.0294111
509	KY	Campbell County, Kentucky	35677	3167.87	8.87931	0.0293281
510	CA	Imperial County, California	65937	3164.36	4.79907	0.0292956
511	TX	Bastrop County, Texas	37088	3153.75	8.50344	0.0291974
512	MN	Wright County, Minnesota	50565	3147.44	6.22455	0.029139
513	LA	Livingston Parish, Louisiana	51002	3131.57	6.1401	0.028992
514	NY	Oswego County, New York	45985	3130.81	6.80833	0.028985
515	NY	Chautauqua County, New York	49637	3115.82	6.27721	0.0288462
516	AZ	Cochise County, Arizona	49845	3112.27	6.24389	0.0288133
517	TX	Taylor County, Texas	52176	3108.32	5.95737	0.0287767
518	CA	Nevada County, California	41167	3100.15	7.53067	0.0287011
519	MS	Jackson County, Mississippi	52674	3097.52	5.88055	0.0286768
520	NY	Sullivan County, New York	31706	3093.63	9.75724	0.0286408
521	TX	Grayson County, Texas	49946	3085.58	6.17782	0.0285662
522	MN	Stearns County, Minnesota	60655	3069.58	5.06072	0.0284181
523	GA	Carroll County, Georgia	43228	3061.91	7.08317	0.0283471
524	GA	Fayette County, Georgia	43181	3057.87	7.08152	0.0283097
525	VA	Albemarle County, Virginia	41941	3046.72	7.26431	0.0282065
526	MT	Missoula County, Montana	46695	3034.44	6.49842	0.0280928
527	IN	LaPorte County, Indiana	45838	3027.99	6.60584	0.028033
528	VA	Montgomery County, Virginia	43107	3025.57	7.01876	0.0280107
529	LA	Ouachita Parish, Louisiana	55418	3003.69	5.42007	0.0278081
530	TX	Wichita County, Texas	51467	2994.65	5.81857	0.0277244
531	MD	Wicomico County, Maryland	38019	2990.99	7.8671	0.0276906
532	PA	Schuylkill County, Pennsylvania	59186	2990.72	5.05309	0.027688
533	NH	Grafton County, New Hampshire	37679	2980.27	7.90962	0.0275913
534	PA	Lebanon County, Pennsylvania	53672	2974.9	5.54275	0.0275416
535	LA	Bossier Parish, Louisiana	46391	2969.92	6.40193	0.0274954
536	CO	Broomfield County, Colorado	28769	2966.77	10.3124	0.0274663
537	WI	Marathon County, Wisconsin	53408	2964.76	5.55116	0.0274477
538	PA	Blair County, Pennsylvania	47677	2956.64	6.2014	0.0273725
539	GA	Newton County, Georgia	38884	2950.31	7.58746	0.0273139
540	WI	La Crosse County, Wisconsin	46850	2941.01	6.2775	0.0272278
541	TX	Rockwall County, Texas	37876	2925.68	7.72436	0.0270859
542	GA	Bartow County, Georgia	40743	2923.77	7.17613	0.0270682
543	IN	Delaware County, Indiana	42366	2907.25	6.86222	0.0269152
544	IA	Black Hawk County, Iowa	49563	2905.79	5.86282	0.0269017
545	OR	Linn County, Oregon	49043	2902.84	5.91896	0.0268744
546	OR	Benton County, Oregon	39637	2895.75	7.30567	0.0268088
547	LA	Ascension Parish, Louisiana	44459	2873.03	6.4622	0.0265985
548	MD	Cecil County, Maryland	39440	2872.4	7.28297	0.0265927
549	AR	Faulkner County, Arkansas	45252	2871.82	6.34628	0.0265873
550	IN	Floyd County, Indiana	29856	2851.1	9.54952	0.0263955
551	IL	Tazewell County, Illinois	49519	2842	5.73921	0.0263112
552	IL	DeKalb County, Illinois	37966	2826.7	7.44535	0.0261696
553	AR	Saline County, Arkansas	45124	2819.33	6.24797	0.0261013
554	FL	Nassau County, Florida	34767	2816.92	8.10227	0.026079
555	MI	Calhoun County, Michigan	50759	2804.17	5.52448	0.025961
556	GA	Lowndes County, Georgia	42029	2795.78	6.65201	0.0258832
557	MT	Gallatin County, Montana	49743	2790.08	5.60899	0.0258305
558	IA	Dallas County, Iowa	34902	2767.8	7.93022	0.0256243
559	WA	Island County, Washington	35044	2766.02	7.893	0.0256078
560	MO	Jasper County, Missouri	44507	2757.16	6.19488	0.0255257
561	TN	Sevier County, Tennessee	37991	2755.47	7.25295	0.0255101
562	NJ	Warren County, New Jersey	42311	2743.47	6.48406	0.025399
563	TX	Gregg County, Texas	44483	2722.32	6.11992	0.0252032
564	OK	Comanche County, Oklahoma	47850	2703.59	5.65013	0.0250298
565	MI	Eaton County, Michigan	41542	2695.79	6.48932	0.0249576
566	MO	Cass County, Missouri	39421	2676.51	6.78956	0.0247791
567	NM	San Juan County, New Mexico	43436	2662.4	6.12949	0.0246485
568	TX	Hunt County, Texas	37086	2659.09	7.17006	0.0246178
569	PA	Lycoming County, Pennsylvania	43965	2659.04	6.04808	0.0246173
570	AR	Garland County, Arkansas	37880	2654.65	7.00805	0.0245767
571	MN	Carver County, Minnesota	38011	2651.4	6.97536	0.0245466
572	OH	Clark County, Ohio	50607	2631.53	5.19993	0.0243627
573	SD	Pennington County, South Dakota	42284	2630.72	6.22155	0.0243551
574	TX	Tom Green County, Texas	44843	2629.64	5.86411	0.0243452
575	WA	Franklin County, Washington	34578	2622.54	7.58442	0.0242794
576	AR	Craighead County, Arkansas	39669	2618.52	6.60092	0.0242422
577	OH	Richland County, Ohio	49611	2613.96	5.26891	0.0242
578	LA	Rapides Parish, Louisiana	46761	2594.56	5.54855	0.0240204
579	TN	Maury County, Tennessee	37222	2592.79	6.96575	0.024004
580	AL	St. Clair County, Alabama	34218	2584.71	7.55365	0.0239292
581	KY	Daviess County, Kentucky	37849	2582.33	6.82271	0.0239071
582	PA	Cambria County, Pennsylvania	53094	2569.83	4.84015	0.0237914
583	HI	Kauai County, Hawaii	28214	2558.83	9.06935	0.0236896
584	WY	Laramie County, Wyoming	38598	2554.77	6.61891	0.023652
585	NY	St. Lawrence County, New York	43825	2554.39	5.82862	0.0236485
586	WI	Eau Claire County, Wisconsin	40557	2542.84	6.26979	0.0235416
587	NJ	Cape May County, New Jersey	37770	2536.48	6.7156	0.0234827
588	MO	Franklin County, Missouri	39922	2532.75	6.34426	0.0234482
589	IA	Story County, Iowa	42881	2518.03	5.87213	0.0233118
590	PA	Mercer County, Pennsylvania	43644	2515.55	5.7638	0.0232889
591	IA	Pottawattamie County, Iowa	35232	2491.62	7.07203	0.0230674
592	WA	Cowlitz County, Washington	42050	2487.48	5.91552	0.023029
593	IN	Vigo County, Indiana	42150	2486.33	5.89878	0.0230184
594	NC	Harnett County, North Carolina	47517	2462.47	5.18229	0.0227975
595	MD	St. Mary's County, Maryland	42624	2453.79	5.75682	0.0227171
596	KY	Hardin County, Kentucky	40773	2452.91	6.01602	0.022709
597	OH	Miami County, Ohio	40507	2448.32	6.04418	0.0226665
598	GA	Rockdale County, Georgia	32985	2445.15	7.41292	0.0226372
599	WI	Ozaukee County, Wisconsin	34554	2442.31	7.06811	0.0226109
600	SC	Lancaster County, South Carolina	35604	2437.23	6.84538	0.0225638
601	OH	Geauga County, Ohio	36157	2434.75	6.73384	0.0225409
602	VA	Roanoke County, Virginia	36241	2432.17	6.71111	0.022517
603	OR	Douglas County, Oregon	44176	2432	5.50526	0.0225154
604	NY	Wayne County, New York	35425	2422.85	6.83937	0.0224307
605	GA	Floyd County, Georgia	36677	2420.35	6.59909	0.0224075
606	VA	Suffolk city, Virginia	34147	2414.91	7.0721	0.0223572
607	MI	Grand Traverse County, Michigan	37104	2412.65	6.5024	0.0223363
608	MD	Calvert County, Maryland	34386	2405.94	6.99687	0.0222742
609	NC	Robeson County, North Carolina	41722	2404.2	5.76244	0.0222581
610	PA	Northumberland County, Pennsylvania	36650	2403.62	6.55831	0.0222527
611	WI	Sheboygan County, Wisconsin	46161	2401.11	5.2016	0.0222294
612	NC	Burke County, North Carolina	34521	2400.09	6.95256	0.02222
613	AK	Matanuska-Susitna Borough, Alaska	40326	2391.53	5.93048	0.0221407
614	MI	Bay County, Michigan	40358	2390.56	5.9234	0.0221318
615	SC	Florence County, South Carolina	48215	2385.23	4.94708	0.0220825
616	FL	Highlands County, Florida	39872	2379.12	5.96689	0.0220258
617	NY	Clinton County, New York	32999	2376.85	7.20281	0.0220049
618	MN	Sherburne County, Minnesota	36699	2374.25	6.46951	0.0219807
619	OR	Polk County, Oregon	32337	2361.31	7.30219	0.021861
620	NC	Lincoln County, North Carolina	33509	2353.88	7.02463	0.0217922
621	PA	Adams County, Pennsylvania	40570	2345.61	5.78163	0.0217156
622	IA	Woodbury County, Iowa	38701	2340.3	6.04714	0.0216665
623	AK	Fairbanks North Star Borough, Alaska	39227	2334.66	5.95167	0.0216143
624	MI	Lapeer County, Michigan	35550	2333.41	6.56374	0.0216027
625	AL	Houston County, Alabama	38373	2331.07	6.07478	0.021581
626	KY	Madison County, Kentucky	35048	2304.9	6.57642	0.0213387
627	PA	Pike County, Pennsylvania	23735	2299.23	9.68708	0.0212862
628	KS	Leavenworth County, Kansas	32844	2297.61	6.99551	0.0212712
629	LA	Terrebonne Parish, Louisiana	39849	2296.57	5.76319	0.0212616
630	GA	Walton County, Georgia	34747	2287.87	6.58438	0.0211811
631	TX	Coryell County, Texas	31104	2279.83	7.32969	0.0211066
632	MA	Franklin County, Massachusetts	28459	2261.86	7.94779	0.0209403
633	NC	Wayne County, North Carolina	43623	2261.55	5.18431	0.0209374
634	UT	Cache County, Utah	46505	2244.71	4.82681	0.0207815
635	OK	Rogers County, Oklahoma	35632	2244.01	6.29774	0.020775
636	NC	Haywood County, North Carolina	24279	2242.81	9.23763	0.0207638
637	TN	Bradley County, Tennessee	40532	2241.06	5.5291	0.0207476
638	AL	Limestone County, Alabama	39722	2236.81	5.63116	0.0207083
639	WI	St. Croix County, Wisconsin	34992	2215.4	6.33117	0.0205102
640	TX	Liberty County, Texas	32928	2205.7	6.69855	0.0204203
641	NH	Cheshire County, New Hampshire	30573	2195.42	7.1809	0.0203251
642	IL	Macon County, Illinois	38203	2193.24	5.74102	0.020305
643	FL	Walton County, Florida	30277	2186.84	7.22278	0.0202457
644	GA	Barrow County, Georgia	30024	2182.13	7.26795	0.0202021
645	OH	Wayne County, Ohio	43400	2178.81	5.02031	0.0201714
646	WV	Wood County, West Virginia	32305	2176.18	6.73636	0.020147
647	MO	Buchanan County, Missouri	32852	2172.99	6.61449	0.0201175
648	TN	Madison County, Tennessee	36066	2170.56	6.01831	0.020095
649	TX	Walker County, Texas	38309	2170.37	5.66543	0.0200932
650	NY	Chemung County, New York	32860	2170.25	6.60453	0.0200921
651	VA	James City County, Virginia	29724	2164.21	7.28101	0.0200362
652	IN	Hancock County, Indiana	29391	2161.24	7.3534	0.0200087
653	AZ	Navajo County, Arizona	39234	2159.85	5.50506	0.0199959
654	NC	Craven County, North Carolina	38857	2149.07	5.53071	0.019896
655	AL	Morgan County, Alabama	46276	2137.89	4.61986	0.0197925
656	WV	Jefferson County, West Virginia	22125	2135.91	9.65385	0.0197743
657	CA	Yuba County, California	29704	2131.16	7.17464	0.0197302
658	NY	Greene County, New York	20472	2126.41	10.3869	0.0196863
659	TX	Henderson County, Texas	31452	2121.33	6.74467	0.0196393
660	KY	Bullitt County, Kentucky	30897	2111.14	6.83285	0.0195449
661	MS	Madison County, Mississippi	38683	2107.38	5.44782	0.0195101
662	OH	Allen County, Ohio	38911	2106.71	5.41419	0.0195039
663	WI	Walworth County, Wisconsin	42199	2105.71	4.98995	0.0194946
664	ID	Bonneville County, Idaho	42485	2101.63	4.94675	0.0194568
665	VA	Lynchburg city, Virginia	29389	2100.99	7.14891	0.0194509
666	MD	Allegany County, Maryland	29290	2099.76	7.16888	0.0194396
667	ID	Bannock County, Idaho	31627	2098.47	6.63505	0.0194276
668	IA	Dubuque County, Iowa	37908	2089.11	5.51101	0.019341
669	AL	Calhoun County, Alabama	43457	2087.39	4.80334	0.019325
670	NM	Valencia County, New Mexico	29124	2075.05	7.12488	0.0192108
671	TN	Putnam County, Tennessee	30984	2067.21	6.67188	0.0191382
672	CA	Lake County, California	27335	2064.53	7.5527	0.0191134
673	TN	Robertson County, Tennessee	27211	2054.91	7.55176	0.0190243
674	TX	Orange County, Texas	31444	2054.68	6.53442	0.0190222
675	VA	Fauquier County, Virginia	27414	2047.69	7.46952	0.0189575
676	OK	Payne County, Oklahoma	33412	2046.01	6.12359	0.018942
677	IL	LaSalle County, Illinois	43481	2042.96	4.69851	0.0189137
678	CA	San Benito County, California	23696	2038.42	8.60238	0.0188717
679	GA	Glynn County, Georgia	30607	2030.4	6.63379	0.0187975
680	WI	Fond du Lac County, Wisconsin	40113	2026.15	5.05111	0.0187581
681	KS	Riley County, Kansas	31720	2022.43	6.37588	0.0187236
682	NC	Nash County, North Carolina	34874	2004.54	5.74794	0.0185579
683	NC	Chatham County, North Carolina	28739	2004.44	6.97464	0.0185571
684	AL	Etowah County, Alabama	38572	1998.29	5.18067	0.0185001
685	NY	Steuben County, New York	36288	1992.7	5.49134	0.0184484
686	WA	Mason County, Washington	27491	1991.03	7.2425	0.018433
687	NC	Franklin County, North Carolina	26091	1988.3	7.62064	0.0184077
688	NC	Cleveland County, North Carolina	36865	1987.72	5.39189	0.0184023
689	VT	Windsor County, Vermont	23067	1985.97	8.60956	0.0183861
690	CA	Sutter County, California	36693	1985.64	5.41149	0.018383
691	NC	Rockingham County, North Carolina	34718	1984.06	5.71479	0.0183684
692	TX	Bowie County, Texas	35821	1983.18	5.53636	0.0183603
693	GA	Whitfield County, Georgia	37216	1982.1	5.32592	0.0183502
694	IN	Morgan County, Indiana	27629	1975.28	7.14929	0.0182871
695	NC	Caldwell County, North Carolina	31517	1967.73	6.2434	0.0182172
696	MI	Montcalm County, Michigan	28291	1963.08	6.93889	0.0181742
697	WA	Grant County, Washington	36526	1948.76	5.33527	0.0180416
698	VA	Frederick County, Virginia	34287	1937.24	5.65008	0.017935
699	LA	Lafourche Parish, Louisiana	35371	1927.22	5.44859	0.0178422
700	NC	Moore County, North Carolina	37160	1927.06	5.18583	0.0178406
701	VT	Windham County, Vermont	18556	1916.64	10.3289	0.0177442
702	TX	Victoria County, Texas	33148	1908.54	5.75763	0.0176692
703	VT	Washington County, Vermont	23920	1906.04	7.96842	0.0176461
704	OH	Erie County, Ohio	29405	1899.63	6.46022	0.0175867
705	MI	Isabella County, Michigan	25120	1892.41	7.53347	0.0175199
706	GA	Walker County, Georgia	25813	1887.77	7.31326	0.0174769
707	IL	Kankakee County, Illinois	40208	1885.61	4.68965	0.017457
708	WA	Grays Harbor County, Washington	30975	1884.31	6.08333	0.0174449
709	MI	Clinton County, Michigan	29860	1878.83	6.29213	0.0173942
710	NH	Belknap County, New Hampshire	25738	1868.5	7.2597	0.0172986
711	MO	Christian County, Missouri	31604	1865.08	5.90139	0.0172668
712	OK	Creek County, Oklahoma	26914	1856.79	6.89899	0.0171902
713	OK	Wagoner County, Oklahoma	29572	1854.46	6.27102	0.0171686
714	VA	York County, Virginia	25549	1851.53	7.24699	0.0171415
715	WA	Lewis County, Washington	31693	1845.3	5.82241	0.0170837
716	KY	Christian County, Kentucky	27375	1835.78	6.70605	0.0169956
717	NY	Cayuga County, New York	31111	1833.99	5.89499	0.016979
718	WA	Clallam County, Washington	31487	1832.95	5.82129	0.0169694
719	VA	Bedford County, Virginia	30854	1827.2	5.92208	0.0169162
720	PA	Crawford County, Pennsylvania	32163	1821.02	5.66186	0.016859
721	TN	Anderson County, Tennessee	29205	1818.16	6.22552	0.0168325
722	SC	Sumter County, South Carolina	38332	1813.11	4.73001	0.0167857
723	RI	Bristol County, Rhode Island	19729	1812.36	9.18628	0.0167788
724	SC	Oconee County, South Carolina	31063	1810.19	5.82748	0.0167587
725	OH	Columbiana County, Ohio	40883	1809.04	4.42492	0.0167481
726	OH	Muskingum County, Ohio	32184	1792.32	5.56899	0.0165933
727	GA	Bulloch County, Georgia	32097	1789.83	5.57632	0.0165702
728	ME	Hancock County, Maine	22347	1789.66	8.0085	0.0165686
729	FL	Columbia County, Florida	28062	1787.29	6.36907	0.0165467
730	AL	Marshall County, Alabama	35601	1778.56	4.99582	0.0164659
731	OH	Ross County, Ohio	31915	1777.42	5.56924	0.0164554
732	MO	Cape Girardeau County, Missouri	30847	1772.1	5.74482	0.0164061
733	MS	Forrest County, Mississippi	28449	1771.89	6.2283	0.0164041
734	NY	Madison County, New York	26637	1770.09	6.64522	0.0163874
735	IL	Williamson County, Illinois	25910	1769.9	6.83095	0.0163857
736	MI	Lenawee County, Michigan	39387	1768.62	4.49037	0.0163739
737	ID	Twin Falls County, Idaho	32084	1767.07	5.50765	0.0163595
738	AL	Elmore County, Alabama	34561	1767.06	5.11288	0.0163594
739	TX	San Patricio County, Texas	25690	1758.45	6.84487	0.0162797
740	PA	Lawrence County, Pennsylvania	33291	1755.46	5.27308	0.016252
741	NY	Livingston County, New York	24707	1748.67	7.07761	0.0161891
742	OR	Josephine County, Oregon	34919	1747	5.00301	0.0161737
743	TX	Hood County, Texas	23712	1746.74	7.36649	0.0161713
744	MS	Lee County, Mississippi	29876	1744.79	5.84012	0.0161533
745	MO	Cole County, Missouri	30354	1743.96	5.74541	0.0161456
746	NY	Cattaraugus County, New York	29975	1740.52	5.80658	0.0161137
747	MT	Flathead County, Montana	40101	1740.48	4.34024	0.0161133
748	GA	Spalding County, Georgia	24514	1733.77	7.07257	0.0160512
749	IN	Howard County, Indiana	30993	1732.06	5.58854	0.0160354
750	IN	Bartholomew County, Indiana	30725	1729.73	5.62971	0.0160138
751	TX	Wise County, Texas	25852	1724.69	6.6714	0.0159671
752	WY	Natrona County, Wyoming	30039	1721.57	5.73112	0.0159383
753	VT	Rutland County, Vermont	24439	1712.97	7.00916	0.0158586
754	MT	Cascade County, Montana	32720	1712.95	5.23517	0.0158584
755	ND	Burleigh County, North Dakota	37585	1711.81	4.5545	0.0158479
756	OH	Ashtabula County, Ohio	38351	1710.17	4.45927	0.0158328
757	NM	Lea County, New Mexico	27330	1702.46	6.22929	0.0157614
758	NV	Carson City, Nevada	24406	1701.7	6.97247	0.0157543
759	AL	Cullman County, Alabama	33246	1701.45	5.11777	0.015752
760	VA	Warren County, Virginia	15787	1699.91	10.7678	0.0157377
761	KY	Oldham County, Kentucky	25879	1696.91	6.55709	0.01571
762	PA	Wayne County, Pennsylvania	22472	1696.53	7.54951	0.0157064
763	OH	Marion County, Ohio	27584	1696.31	6.14963	0.0157044
764	IN	Boone County, Indiana	25231	1693.25	6.71099	0.0156761
765	NM	Chaves County, New Mexico	23796	1691.05	7.10646	0.0156557
766	WA	Chelan County, Washington	30337	1688.65	5.5663	0.0156335
767	MI	Midland County, Michigan	31857	1683.76	5.28536	0.0155882
768	MI	Van Buren County, Michigan	28706	1683.06	5.86309	0.0155817
769	AL	Lauderdale County, Alabama	35295	1677.07	4.75159	0.0155263
770	NV	Nye County, Nevada	22178	1676.5	7.55929	0.015521
771	WI	Dodge County, Wisconsin	38058	1674.67	4.40031	0.0155041
772	NY	Washington County, New York	25572	1674.03	6.54634	0.0154981
773	GA	Catoosa County, Georgia	24904	1673.61	6.72025	0.0154943
774	OR	Coos County, Oregon	26316	1668.67	6.34091	0.0154485
775	OH	Hancock County, Ohio	28372	1667.8	5.87831	0.0154404
776	KY	McCracken County, Kentucky	25125	1658.09	6.59936	0.0153506
777	UT	Tooele County, Utah	24405	1655.44	6.7832	0.015326
778	OR	Umatilla County, Oregon	31511	1653.27	5.24666	0.015306
779	AL	Walker County, Alabama	24920	1652.9	6.63283	0.0153025
780	NY	Herkimer County, New York	23433	1650.53	7.04362	0.0152806
781	PA	Clearfield County, Pennsylvania	34912	1650.24	4.72685	0.0152779
782	VA	Augusta County, Virginia	31131	1648.8	5.29632	0.0152645
783	IL	Vermilion County, Illinois	28279	1644.36	5.81479	0.0152235
784	MO	Pulaski County, Missouri	24672	1642.76	6.65838	0.0152086
785	NJ	Salem County, New Jersey	24384	1642.57	6.73626	0.0152069
786	PA	Carbon County, Pennsylvania	25682	1638.2	6.37878	0.0151664
787	WI	Jefferson County, Wisconsin	32987	1637.97	4.96549	0.0151643
788	NY	Warren County, New York	26190	1627.37	6.21371	0.0150662
789	MD	Queen Anne's County, Maryland	19182	1623.58	8.46407	0.0150311
790	OH	Tuscarawas County, Ohio	35359	1623.42	4.59124	0.0150295
791	NC	Watauga County, North Carolina	22056	1622.93	7.3582	0.015025
792	PA	Indiana County, Pennsylvania	33331	1619.16	4.85781	0.0149901
793	IN	Warrick County, Indiana	23517	1614.65	6.86588	0.0149484
794	GA	Jackson County, Georgia	27452	1607.82	5.85684	0.0148852
795	OH	Lawrence County, Ohio	21800	1606.39	7.36876	0.0148719
796	VA	Rockingham County, Virginia	31534	1603.88	5.0862	0.0148487
797	GA	Dougherty County, Georgia	29394	1603.53	5.45529	0.0148454
798	CO	La Plata County, Colorado	22843	1601.58	7.01124	0.0148274
799	OH	Scioto County, Ohio	28417	1599.57	5.62893	0.0148088
800	NC	Pender County, North Carolina	23060	1599.05	6.9343	0.014804
801	PA	Armstrong County, Pennsylvania	26312	1596.98	6.06938	0.0147848
802	NY	Otsego County, New York	23042	1595.08	6.92251	0.0147673
803	FL	Putnam County, Florida	28517	1594.87	5.5927	0.0147653
804	OH	Union County, Ohio	21773	1593.44	7.3184	0.014752
805	AR	Pope County, Arkansas	23911	1588.51	6.64345	0.0147064
806	NY	Delaware County, New York	18264	1586.3	8.68541	0.014686
807	ME	Oxford County, Maine	22959	1584.53	6.90156	0.0146695
808	TX	Caldwell County, Texas	16493	1582.32	9.59388	0.0146491
809	OH	Athens County, Ohio	25830	1580.93	6.12052	0.0146362
810	MN	Blue Earth County, Minnesota	27285	1579.29	5.78813	0.0146211
811	LA	Iberia Parish, Louisiana	25276	1577.88	6.2426	0.014608
812	WI	Manitowoc County, Wisconsin	32206	1565.87	4.86206	0.0144968
813	SC	Laurens County, South Carolina	25223	1561.02	6.18886	0.0144519
814	WA	Walla Walla County, Washington	25263	1555.14	6.15581	0.0143975
815	OR	Columbia County, Oregon	20852	1552.96	7.44751	0.0143772
816	TN	Greene County, Tennessee	27227	1533	5.63044	0.0141925
817	VA	Charlottesville city, Virginia	18288	1524.28	8.33488	0.0141118
818	ND	Grand Forks County, North Dakota	29533	1519.76	5.14599	0.0140699
819	MI	Barry County, Michigan	23978	1519.39	6.33659	0.0140665
820	MO	Taney County, Missouri	21688	1514.8	6.98449	0.014024
821	GA	Liberty County, Georgia	23794	1514.1	6.36338	0.0140175
822	MI	Shiawassee County, Michigan	26409	1509.26	5.71493	0.0139727
823	NM	Otero County, New Mexico	26905	1509.21	5.60942	0.0139723
824	OR	Klamath County, Oregon	27321	1506.97	5.5158	0.0139515
825	OR	Lincoln County, Oregon	20142	1504.32	7.46857	0.013927
826	NM	Eddy County, New Mexico	23326	1495.93	6.41314	0.0138493
827	AL	Talladega County, Alabama	31254	1488.24	4.76175	0.0137781
828	NC	Wilkes County, North Carolina	25699	1487.13	5.78674	0.0137679
829	IL	Jackson County, Illinois	21143	1482.67	7.0126	0.0137266
830	NC	Wilson County, North Carolina	28376	1481.09	5.21951	0.0137119
831	TN	Dickson County, Tennessee	20475	1480.99	7.23316	0.013711
832	WI	Chippewa County, Wisconsin	26791	1480.72	5.52693	0.0137085
833	LA	Acadia Parish, Louisiana	20379	1479.37	7.25929	0.013696
834	OH	Washington County, Ohio	23297	1477.8	6.34332	0.0136815
835	OH	Jefferson County, Ohio	25239	1475.44	5.84588	0.0136596
836	SC	Orangeburg County, South Carolina	30351	1464.71	4.8259	0.0135602
837	WV	Marion County, West Virginia	21773	1458.72	6.69965	0.0135048
838	MN	Clay County, Minnesota	23904	1458.62	6.10201	0.0135039
839	SC	Kershaw County, South Carolina	23909	1454.69	6.08428	0.0134675
840	OH	Pickaway County, Ohio	23896	1454.57	6.08709	0.0134664
841	TN	Tipton County, Tennessee	22312	1454.08	6.51703	0.0134618
842	KY	Franklin County, Kentucky	19256	1452.51	7.54313	0.0134473
843	KS	Butler County, Kansas	25322	1445.95	5.71024	0.0133865
844	IL	Adams County, Illinois	24644	1444.73	5.86242	0.0133753
845	OH	Belmont County, Ohio	27499	1443.83	5.25046	0.0133669
846	TX	Angelina County, Texas	31340	1440.45	4.59619	0.0133356
847	WI	Portage County, Wisconsin	28216	1439.6	5.10207	0.0133278
848	AR	Lonoke County, Arkansas	26504	1439.06	5.42958	0.0133228
849	OK	Pottawatomie County, Oklahoma	26245	1436.68	5.47412	0.0133008
850	AR	White County, Arkansas	28099	1432.84	5.09926	0.0132652
851	VA	Harrisonburg city, Virginia	19803	1431.84	7.23043	0.013256
852	IN	Kosciusko County, Indiana	30275	1430.45	4.72487	0.0132431
853	LA	St. Bernard Parish, Louisiana	15281	1430.39	9.36058	0.0132425
854	NY	Franklin County, New York	20228	1427.83	7.05868	0.0132188
855	NC	Surry County, North Carolina	27122	1427.51	5.26329	0.0132159
856	VA	Franklin County, Virginia	21505	1426.72	6.63434	0.0132085
857	GA	Camden County, Georgia	21022	1423.15	6.76983	0.0131755
858	WV	Raleigh County, West Virginia	29478	1420.18	4.81777	0.013148
859	OR	Clatsop County, Oregon	16308	1417.86	8.69424	0.0131265
860	PA	Somerset County, Pennsylvania	31705	1417.45	4.47076	0.0131228
861	PA	Columbia County, Pennsylvania	25456	1415.87	5.56202	0.0131081
862	IN	Wayne County, Indiana	24705	1413.52	5.72159	0.0130863
863	NC	Lee County, North Carolina	23199	1404.04	6.05216	0.0129986
864	NM	McKinley County, New Mexico	25126	1403.78	5.58698	0.0129962
865	AL	Blount County, Alabama	22214	1403.07	6.31614	0.0129896
866	VA	Manassas city, Virginia	15537	1399.6	9.00814	0.0129574
867	VA	Washington County, Virginia	21339	1396.81	6.54581	0.0129316
868	NC	Granville County, North Carolina	24595	1393.08	5.66406	0.0128971
869	MD	Worcester County, Maryland	20607	1392.07	6.75535	0.0128878
870	AL	Russell County, Alabama	20788	1386.29	6.66872	0.0128343
871	CA	Tehama County, California	24611	1384.82	5.62684	0.0128207
872	LA	Vermilion Parish, Louisiana	20351	1382.22	6.79192	0.0127966
873	AR	Jefferson County, Arkansas	26222	1378.57	5.25731	0.0127628
874	CA	Tuolumne County, California	24023	1378.43	5.73797	0.0127615
875	NV	Lyon County, Nevada	23297	1373.63	5.89616	0.012717
876	VT	Franklin County, Vermont	19335	1372.5	7.09853	0.0127066
877	NC	Carteret County, North Carolina	27201	1368.04	5.02939	0.0126653
878	GA	Effingham County, Georgia	23014	1367.56	5.94231	0.0126609
879	VA	Prince George County, Virginia	19791	1363.27	6.88834	0.0126211
880	MS	Lafayette County, Mississippi	21769	1363.19	6.26209	0.0126204
881	ME	Aroostook County, Maine	26529	1361.81	5.13327	0.0126076
882	LA	St. Landry Parish, Louisiana	29246	1359.91	4.6499	0.01259
883	VA	Culpeper County, Virginia	19763	1359.56	6.87934	0.0125868
884	OH	Madison County, Ohio	19275	1354.42	7.02684	0.0125392
885	ME	Somerset County, Maine	20193	1344.04	6.65595	0.0124431
886	MO	Lincoln County, Missouri	22060	1341.87	6.08284	0.012423
887	WV	Harrison County, West Virginia	25305	1339.09	5.29179	0.0123972
888	AL	DeKalb County, Alabama	26265	1337.32	5.09163	0.0123809
889	WV	Mercer County, West Virginia	22582	1333.86	5.90673	0.0123488
890	CO	Eagle County, Colorado	22597	1331.92	5.89422	0.0123309
891	KY	Jessamine County, Kentucky	18931	1330.47	7.02799	0.0123175
892	NY	Orleans County, New York	16033	1328.9	8.28854	0.012303
893	OK	Logan County, Oklahoma	17988	1327.98	7.38258	0.0122944
894	SC	Georgetown County, South Carolina	24194	1325.35	5.47802	0.0122701
895	WA	Jefferson County, Washington	14113	1322.82	9.37308	0.0122467
896	WV	Putnam County, West Virginia	21553	1320.94	6.1288	0.0122292
897	CO	Garfield County, Colorado	23264	1320.52	5.67624	0.0122254
898	KY	Boyd County, Kentucky	18574	1320.11	7.10728	0.0122215
899	TN	Loudon County, Tennessee	21713	1314.85	6.05558	0.0121728
900	TX	Waller County, Texas	20404	1313.37	6.43685	0.0121592
901	MS	Hancock County, Mississippi	17497	1311.38	7.49489	0.0121407
902	GA	Troup County, Georgia	24536	1310.94	5.34294	0.0121367
903	CO	Fremont County, Colorado	24032	1310.45	5.45295	0.0121321
904	MS	Lamar County, Mississippi	22162	1308.1	5.90245	0.0121104
905	MO	Johnson County, Missouri	21098	1306.85	6.19421	0.0120988
906	KY	Shelby County, Kentucky	17280	1305.17	7.55307	0.0120832
907	TN	Hamblen County, Tennessee	23748	1304.63	5.49366	0.0120783
908	WA	Whitman County, Washington	20078	1303.74	6.4934	0.01207
909	WI	Wood County, Wisconsin	28562	1300.61	4.55365	0.0120411
910	NC	Stanly County, North Carolina	24253	1299.23	5.35697	0.0120282
911	WI	Columbia County, Wisconsin	23397	1296.11	5.53962	0.0119993
912	MI	Marquette County, Michigan	27792	1295.46	4.66127	0.0119933
913	TX	Kendall County, Texas	16413	1294.64	7.88792	0.0119858
914	MN	Chisago County, Minnesota	22495	1292.07	5.7438	0.0119619
915	IN	Grant County, Indiana	25099	1291.89	5.1472	0.0119603
916	VT	Bennington County, Vermont	14479	1291.73	8.92142	0.0119588
917	NC	Rutherford County, North Carolina	24717	1290.81	5.22234	0.0119503
918	OK	Grady County, Oklahoma	20495	1281.78	6.25411	0.0118667
919	MT	Lewis and Clark County, Montana	27218	1281.28	4.70745	0.011862
920	VA	Petersburg city, Virginia	12271	1279.22	10.4248	0.011843
921	TX	Polk County, Texas	21569	1279.07	5.93015	0.0118416
922	KY	Scott County, Kentucky	20710	1270.74	6.13588	0.0117645
923	AR	Crawford County, Arkansas	21972	1262.12	5.7442	0.0116846
924	TN	Jefferson County, Tennessee	21164	1261.66	5.96136	0.0116805
925	TN	Cheatham County, Tennessee	15896	1253.4	7.88501	0.011604
926	NY	Genesee County, New York	23555	1251.55	5.3133	0.0115868
927	TX	Anderson County, Texas	29520	1247.41	4.22563	0.0115485
928	LA	St. Charles Parish, Louisiana	18989	1245.83	6.56079	0.0115339
929	OK	Garfield County, Oklahoma	23012	1245.69	5.41322	0.0115326
930	IA	Warren County, Iowa	19003	1245.62	6.55488	0.011532
931	MN	Rice County, Minnesota	26252	1243.31	4.73606	0.0115106
932	TN	Hawkins County, Tennessee	22091	1237.08	5.59992	0.0114529
933	TX	Wilson County, Texas	18646	1236.97	6.63395	0.0114518
934	TN	Roane County, Tennessee	20730	1232.3	5.94455	0.0114087
935	MS	Jones County, Mississippi	24104	1230.97	5.1069	0.0113963
936	CA	Amador County, California	18700	1229.65	6.57566	0.0113841
937	NH	Sullivan County, New Hampshire	17347	1222.88	7.04952	0.0113214
938	SD	Lincoln County, South Dakota	22680	1222.74	5.39125	0.0113201
939	TX	Harrison County, Texas	24929	1220.84	4.89727	0.0113025
940	MI	Ionia County, Michigan	29464	1220.67	4.14293	0.011301
941	PA	Perry County, Pennsylvania	17847	1220.18	6.83692	0.0112964
942	TX	Medina County, Texas	20025	1216.96	6.07723	0.0112666
943	ME	Knox County, Maine	16630	1216.51	7.31514	0.0112624
944	ME	Waldo County, Maine	15717	1212.72	7.716	0.0112274
945	NC	Macon County, North Carolina	14588	1211.7	8.30615	0.0112179
946	AR	Carroll County, Arkansas	10838	1211.6	11.1792	0.011217
947	TN	Carter County, Tennessee	22212	1210.48	5.44966	0.0112066
948	AK	Kenai Peninsula Borough, Alaska	23974	1210.48	5.04912	0.0112066
949	MO	St. Francois County, Missouri	28469	1209.23	4.24752	0.011195
950	SC	Darlington County, South Carolina	22548	1208.87	5.36133	0.0111917
951	OK	Muskogee County, Oklahoma	24507	1202.59	4.90711	0.0111335
952	MI	Cass County, Michigan	20045	1201.79	5.99548	0.0111262
953	VA	Shenandoah County, Virginia	16777	1199.89	7.15197	0.0111085
954	TN	Coffee County, Tennessee	21531	1198.22	5.56509	0.0110931
955	WI	Douglas County, Wisconsin	17823	1198.15	6.72247	0.0110924
956	WI	Pierce County, Wisconsin	16422	1197.78	7.29378	0.0110891
957	IN	Shelby County, Indiana	17143	1196.54	6.97973	0.0110775
958	PA	Bradford County, Pennsylvania	23184	1196.33	5.16014	0.0110756
959	MS	Pearl River County, Mississippi	20957	1196.08	5.70732	0.0110733
960	NY	Chenango County, New York	18555	1195.84	6.44486	0.0110711
961	IN	Dearborn County, Indiana	19451	1195.24	6.14489	0.0110655
962	IL	Grundy County, Illinois	19379	1194.88	6.16585	0.0110622
963	TX	Van Zandt County, Texas	22432	1190.56	5.3074	0.0110221
964	TX	Hardin County, Texas	20655	1189.23	5.75757	0.0110098
965	KY	Pulaski County, Kentucky	24326	1188.03	4.88381	0.0109988
966	CA	Lassen County, California	17937	1181.55	6.58722	0.0109388
967	LA	St. Martin Parish, Louisiana	18994	1178.56	6.20489	0.0109111
968	ME	Sagadahoc County, Maine	14485	1178.12	8.13335	0.010907
969	SC	Greenwood County, South Carolina	24491	1176.11	4.8022	0.0108884
970	TN	Fayette County, Tennessee	16549	1176.01	7.10624	0.0108875
971	NY	Fulton County, New York	21125	1175.95	5.56663	0.0108869
972	UT	Iron County, Utah	20122	1175.55	5.84211	0.0108832
973	ND	Ward County, North Dakota	27054	1174.32	4.34065	0.0108718
974	NV	Douglas County, Nevada	20405	1172.82	5.7477	0.0108579
975	NM	Rio Arriba County, New Mexico	15539	1166.51	7.50696	0.0107995
976	VA	Henry County, Virginia	19543	1165.81	5.96535	0.010793
977	OH	Knox County, Ohio	23462	1158.62	4.93826	0.0107264
978	OK	Osage County, Oklahoma	17788	1154.27	6.48902	0.0106862
979	WI	Grant County, Wisconsin	21266	1152.64	5.42013	0.0106712
980	AZ	Gila County, Arizona	21267	1151.83	5.41604	0.0106636
981	TX	Atascosa County, Texas	17605	1150.41	6.53459	0.0106505
982	MI	St. Joseph County, Michigan	22767	1144.73	5.02801	0.0105979
983	TX	Howard County, Texas	15558	1142.25	7.34191	0.010575
984	NY	Montgomery County, New York	18604	1141.17	6.13401	0.0105649
985	WI	Sauk County, Wisconsin	25196	1140.03	4.52465	0.0105544
986	AL	Coffee County, Alabama	19908	1136.82	5.71035	0.0105246
987	TN	Bedford County, Tennessee	18545	1131.01	6.09876	0.0104709
988	KS	Reno County, Kansas	24266	1128.59	4.65092	0.0104485
989	NC	Stokes County, North Carolina	17401	1127.87	6.48166	0.0104418
990	IN	Putnam County, Indiana	15642	1125.49	7.19528	0.0104197
991	TX	Rusk County, Texas	21551	1123.51	5.21325	0.0104014
992	SC	Cherokee County, South Carolina	20951	1122.67	5.35854	0.0103936
993	KY	Henderson County, Kentucky	16374	1122.44	6.85503	0.0103916
994	NY	Cortland County, New York	18563	1119.17	6.02904	0.0103613
995	NC	Jackson County, North Carolina	17272	1114.5	6.45262	0.010318
996	MO	Newton County, Missouri	21907	1114.45	5.08721	0.0103176
997	NE	Hall County, Nebraska	22702	1113.61	4.90536	0.0103098
998	CA	Calaveras County, California	18634	1111.47	5.96474	0.01029
999	TN	McMinn County, Tennessee	20291	1111.32	5.47691	0.0102886
1000	NH	Carroll County, New Hampshire	20948	1104.15	5.27089	0.0102222
1001	KY	Laurel County, Kentucky	23357	1102.34	4.71954	0.0102055
1002	MS	Lauderdale County, Mississippi	26298	1102.34	4.19173	0.0102055
1003	NC	Hoke County, North Carolina	17858	1101.99	6.17084	0.0102022
1004	VT	Addison County, Vermont	15155	1098.36	7.24754	0.0101686
1005	GA	Gordon County, Georgia	21005	1094.85	5.21234	0.0101361
1006	OH	Seneca County, Ohio	21348	1094.29	5.12594	0.0101309
1007	OH	Morrow County, Ohio	13453	1093.44	8.12789	0.0101231
1008	AR	Crittenden County, Arkansas	16251	1092.74	6.72413	0.0101166
1009	OK	Cherokee County, Oklahoma	17366	1092.27	6.28971	0.0101122
1010	VA	Pittsylvania County, Virginia	24008	1091.87	4.54793	0.0101085
1011	NM	Taos County, New Mexico	13785	1091.79	7.92014	0.0101078
1012	IL	Coles County, Illinois	18035	1087.83	6.03179	0.0100711
1013	OH	Sandusky County, Ohio	22619	1086.4	4.80306	0.0100579
1014	FL	Jackson County, Florida	21057	1085.42	5.15466	0.0100488
1015	TX	Kerr County, Texas	20749	1085.06	5.22944	0.0100454
1016	KY	Pike County, Kentucky	22612	1084.45	4.79591	0.0100398
1017	TX	Nacogdoches County, Texas	23363	1083.42	4.63734	0.0100303
1018	FL	Hendry County, Florida	15673	1081.99	6.90354	0.0100171
1019	AZ	Apache County, Arizona	24179	1080.99	4.47079	0.0100078
1020	GA	Habersham County, Georgia	16420	1076.37	6.55523	0.009965
1021	IL	Boone County, Illinois	19746	1071.2	5.42491	0.00991718
1022	AL	Colbert County, Alabama	21203	1070.38	5.04827	0.0099096
1023	NC	Sampson County, North Carolina	21723	1067.21	4.91279	0.00988017
1024	OK	Washington County, Oklahoma	19109	1063.77	5.56688	0.00984841
1025	NC	Columbus County, North Carolina	20034	1063.76	5.30979	0.00984831
1026	NC	McDowell County, North Carolina	18012	1060.46	5.88751	0.00981771
1027	GA	Pickens County, Georgia	13060	1057.14	8.09448	0.00978697
1028	NY	Allegany County, New York	18725	1051.89	5.61755	0.00973835
1029	WA	Stevens County, Washington	18283	1049.28	5.73909	0.0097142
1030	AL	Autauga County, Alabama	21128	1048.5	4.9626	0.00970697
1031	FL	Gadsden County, Florida	16656	1045.63	6.27778	0.00968039
1032	IN	Lawrence County, Indiana	17403	1044.35	6.00096	0.00966855
1033	MS	Oktibbeha County, Mississippi	20357	1042.55	5.12135	0.00965194
1034	KY	Clark County, Kentucky	13710	1041.7	7.59808	0.00964401
1035	UT	Box Elder County, Utah	19714	1041.67	5.28389	0.00964372
1036	WA	Kittitas County, Washington	18166	1040.44	5.72742	0.0096324
1037	NC	Halifax County, North Carolina	18523	1039.98	5.61455	0.00962814
1038	GA	Gilmer County, Georgia	12601	1037.79	8.23581	0.00960788
1039	TX	Val Verde County, Texas	17387	1033.65	5.94495	0.00956949
1040	TX	Maverick County, Texas	19221	1030.91	5.36345	0.00954414
1041	NC	Davie County, North Carolina	16242	1030.28	6.3433	0.00953831
1042	WI	Dunn County, Wisconsin	18654	1029.91	5.52112	0.00953489
1043	FL	Okeechobee County, Florida	16468	1027.07	6.23675	0.00950858
1044	MN	Crow Wing County, Minnesota	25871	1025.92	3.9655	0.0094979
1045	WI	Calumet County, Wisconsin	19833	1025.73	5.17186	0.00949623
1046	IL	Henry County, Illinois	18841	1025.67	5.44383	0.00949566
1047	OK	Le Flore County, Oklahoma	18256	1023.71	5.60755	0.00947753
1048	KY	Nelson County, Kentucky	17383	1023.1	5.88563	0.00947184
1049	VA	Gloucester County, Virginia	15148	1022.2	6.7481	0.00946353
1050	IL	Knox County, Illinois	20073	1020.04	5.08165	0.00944351
1051	CA	Siskiyou County, California	17479	1018.71	5.8282	0.00943121
1052	TX	Burnet County, Texas	18875	1017.59	5.39118	0.00942079
1053	TN	Cumberland County, Tennessee	24299	1015.95	4.18102	0.00940561
1054	PA	Union County, Pennsylvania	18492	1013	5.47806	0.00937836
1055	TX	Chambers County, Texas	16568	1010.77	6.10075	0.00935771
1056	IN	Harrison County, Indiana	15157	1009.59	6.66091	0.0093468
1057	LA	Washington Parish, Louisiana	17275	1008.93	5.84043	0.0093407
1058	PA	McKean County, Pennsylvania	16326	1008.93	6.1799	0.00934066
1059	WI	Waupaca County, Wisconsin	20922	1005.8	4.80737	0.00931166
1060	VA	Campbell County, Virginia	21162	1004.82	4.74823	0.00930262
1061	IL	Whiteside County, Illinois	21473	1003.72	4.67435	0.00929244
1062	KS	Saline County, Kansas	20519	1003	4.88814	0.00928574
1063	UT	Summit County, Utah	16174	1001.8	6.19387	0.00927461
1064	OK	Bryan County, Oklahoma	17072	996.795	5.83877	0.00922831
1065	VA	Fairfax city, Virginia	9543	996.065	10.4377	0.00922156
1066	OH	Brown County, Ohio	16716	995.262	5.95395	0.00921412
1067	WV	Fayette County, West Virginia	16004	989.97	6.18576	0.00916512
1068	PA	Venango County, Pennsylvania	19713	988.377	5.01383	0.00915038
1069	TX	Navarro County, Texas	19132	985.624	5.1517	0.00912489
1070	IN	Jackson County, Indiana	17376	983.921	5.66253	0.00910912
1071	AL	Chilton County, Alabama	16709	980.865	5.87028	0.00908083
1072	VT	Caledonia County, Vermont	11924	979.846	8.21742	0.00907139
1073	NC	Person County, North Carolina	14718	977.083	6.6387	0.00904582
1074	LA	Vernon Parish, Louisiana	18521	975.362	5.26625	0.00902988
1075	ID	Latah County, Idaho	15934	974.511	6.11592	0.009022
1076	IA	Clinton County, Iowa	17450	967.342	5.54351	0.00895563
1077	FL	Levy County, Florida	16658	966.997	5.805	0.00895244
1078	PA	Mifflin County, Pennsylvania	17523	965.742	5.51128	0.00894083
1079	VT	Orange County, Vermont	11710	965.714	8.24692	0.00894056
1080	NY	Tioga County, New York	18803	964.735	5.13075	0.0089315
1081	VA	Winchester city, Virginia	10801	962.325	8.90959	0.00890919
1082	TX	Lamar County, Texas	18232	961.365	5.27295	0.0089003
1083	VA	Louisa County, Virginia	14538	960.213	6.60485	0.00888964
1084	MI	Gratiot County, Michigan	17906	958.796	5.35461	0.00887652
1085	AL	Dale County, Alabama	18361	957.919	5.21714	0.00886839
1086	LA	St. John the Baptist Parish, Louisiana	15358	957.871	6.23695	0.00886796
1087	IL	Macoupin County, Illinois	17393	956.056	5.49678	0.00885115
1088	OK	Carter County, Oklahoma	17812	955.955	5.36691	0.00885021
1089	NE	Buffalo County, Nebraska	18504	955.585	5.16421	0.00884679
1090	MI	Newaygo County, Michigan	19571	954.78	4.87855	0.00883934
1091	WY	Albany County, Wyoming	15944	953.662	5.98132	0.00882898
1092	MN	Otter Tail County, Minnesota	23596	953.191	4.03963	0.00882463
1093	MI	Mecosta County, Michigan	15527	951.2	6.1261	0.00880619
1094	MT	Silver Bow County, Montana	14164	950.067	6.70762	0.0087957
1095	VA	Fredericksburg city, Virginia	10033	948.135	9.45016	0.00877781
1096	AZ	Santa Cruz County, Arizona	16192	947.937	5.85436	0.00877599
1097	NM	Curry County, New Mexico	17903	947.421	5.29197	0.0087712
1098	VA	Staunton city, Virginia	9497	947.061	9.97221	0.00876787
1099	WI	Green County, Wisconsin	14277	946.886	6.63225	0.00876625
1100	NC	Lenoir County, North Carolina	19961	942.961	4.72401	0.00872991
1101	ME	Lincoln County, Maine	14344	938.991	6.54623	0.00869316
1102	NY	Schoharie County, New York	11985	938.976	7.8346	0.00869303
1103	NY	Essex County, New York	15545	938.429	6.03686	0.00868796
1104	FL	Suwannee County, Florida	17610	937.782	5.32528	0.00868197
1105	OK	Sequoyah County, Oklahoma	14554	936.563	6.43509	0.00867068
1106	LA	St. Mary Parish, Louisiana	18072	927.951	5.13475	0.00859095
1107	NC	Edgecombe County, North Carolina	17312	927.68	5.35859	0.00858844
1108	NV	Elko County, Nevada	19816	926.25	4.67425	0.0085752
1109	KY	Barren County, Kentucky	16123	926.127	5.74414	0.00857407
1110	PA	Susquehanna County, Pennsylvania	15428	925.071	5.99605	0.00856429
1111	CO	Summit County, Colorado	14141	924.145	6.53522	0.00855572
1112	PA	Huntingdon County, Pennsylvania	19382	924.091	4.76778	0.00855522
1113	IL	Franklin County, Illinois	14479	922.488	6.37121	0.00854038
1114	PA	Snyder County, Pennsylvania	15144	921.165	6.08271	0.00852813
1115	GA	Thomas County, Georgia	16157	920.234	5.69557	0.00851951
1116	MO	Phelps County, Missouri	18656	919.092	4.92652	0.00850894
1117	MI	Tuscola County, Michigan	20858	916.853	4.39569	0.00848821
1118	TN	Monroe County, Tennessee	17737	911.889	5.14117	0.00844225
1119	NC	Beaufort County, North Carolina	16964	910.463	5.36703	0.00842905
1120	GA	Bryan County, Georgia	15188	909.633	5.98916	0.00842137
1121	TX	Erath County, Texas	16149	909.606	5.63259	0.00842112
1122	ID	Bonner County, Idaho	18924	907.732	4.79672	0.00840377
1123	KY	Hopkins County, Kentucky	16960	907.664	5.35179	0.00840314
1124	MN	Winona County, Minnesota	19542	904.957	4.63083	0.00837808
1125	OR	Tillamook County, Oregon	11124	904.798	8.13374	0.0083766
1126	MO	Pettis County, Missouri	15794	904.309	5.72565	0.00837208
1127	KY	Calloway County, Kentucky	14468	903.274	6.24325	0.00836249
1128	MI	Branch County, Michigan	17616	902.863	5.12524	0.00835869
1129	AL	Jackson County, Alabama	20053	902.043	4.4983	0.0083511
1130	WA	Okanogan County, Washington	16933	899.876	5.31433	0.00833104
1131	GA	Oconee County, Georgia	14550	897.886	6.17104	0.00831261
1132	OK	Pittsburg County, Oklahoma	17296	897.553	5.18937	0.00830953
1133	IA	Des Moines County, Iowa	14772	894.157	6.05306	0.00827809
1134	SC	Edgefield County, South Carolina	10992	893.805	8.13141	0.00827483
1135	OK	McClain County, Oklahoma	15111	891.786	5.90157	0.00825613
1136	TX	Upshur County, Texas	14981	891.718	5.95233	0.00825551
1137	MN	Isanti County, Minnesota	15573	889.147	5.70954	0.00823171
1138	TX	Starr County, Texas	21604	888.634	4.11329	0.00822696
1139	IN	Cass County, Indiana	14115	887.911	6.29055	0.00822027
1140	OH	Auglaize County, Ohio	17424	887.73	5.09487	0.00821859
1141	LA	Avoyelles Parish, Louisiana	15400	886.494	5.75645	0.00820714
1142	FL	Bradford County, Florida	13110	885.614	6.75525	0.008199
1143	IL	Woodford County, Illinois	14309	884.303	6.18005	0.00818687
1144	VA	Isle of Wight County, Virginia	14594	884.224	6.05882	0.00818613
1145	NC	Alexander County, North Carolina	14949	883.397	5.9094	0.00817847
1146	GA	Laurens County, Georgia	17692	883.116	4.99161	0.00817587
1147	TN	Cocke County, Tennessee	14018	881.826	6.29067	0.00816393
1148	TN	Campbell County, Tennessee	15171	881.732	5.81196	0.00816306
1149	TN	Franklin County, Tennessee	16740	880.901	5.26225	0.00815537
1150	IN	Noble County, Indiana	17674	879.035	4.97361	0.00813809
1151	MO	Callaway County, Missouri	17784	877.679	4.93522	0.00812554
1152	VA	Powhatan County, Virginia	12331	877.108	7.11304	0.00812025
1153	TX	Cherokee County, Texas	19072	872.604	4.57532	0.00807855
1154	AK	Juneau City and Borough, Alaska	12908	867.279	6.71893	0.00802926
1155	OK	Lincoln County, Oklahoma	12545	867.162	6.91241	0.00802817
1156	SC	Chester County, South Carolina	11884	867.078	7.29618	0.00802739
1157	OH	Darke County, Ohio	19488	866.82	4.44797	0.008025
1158	NY	Seneca County, New York	13895	865.298	6.2274	0.00801091
1159	PA	Bedford County, Pennsylvania	18895	864.944	4.57763	0.00800763
1160	GA	Butts County, Georgia	11078	862.271	7.78363	0.00798289
1161	WI	Marinette County, Wisconsin	17156	860.447	5.01543	0.007966
1162	WA	Douglas County, Washington	16147	860.033	5.32627	0.00796217
1163	ND	Williams County, North Dakota	16443	858.631	5.22186	0.00794919
1164	AR	Miller County, Arkansas	15777	857.586	5.43567	0.00793952
1165	WI	Monroe County, Wisconsin	17559	857.413	4.88304	0.00793791
1166	NC	Dare County, North Carolina	14854	856.024	5.76292	0.00792506
1167	OH	Ottawa County, Ohio	16198	853.59	5.26972	0.00790252
1168	OH	Huron County, Ohio	21746	853.114	3.92309	0.00789812
1169	IL	Ogle County, Illinois	19662	852.954	4.33808	0.00789663
1170	WV	Ohio County, West Virginia	16402	851.66	5.19241	0.00788465
1171	CA	Del Norte County, California	12190	851.132	6.98221	0.00787976
1172	TX	Wood County, Texas	17970	849.349	4.72649	0.00786326
1173	ME	Washington County, Maine	12404	847.888	6.8356	0.00784973
1174	MS	Lowndes County, Mississippi	21375	846.664	3.961	0.0078384
1175	WY	Campbell County, Wyoming	17418	846.326	4.85891	0.00783527
1176	OK	Kay County, Oklahoma	16190	846.137	5.2263	0.00783352
1177	OK	Stephens County, Oklahoma	15854	846.103	5.33685	0.00783321
1178	IN	Huntington County, Indiana	13914	845.983	6.08008	0.00783209
1179	MI	Houghton County, Michigan	16021	844.208	5.26939	0.00781566
1180	IA	Marshall County, Iowa	15131	842.492	5.56799	0.00779978
1181	MD	Talbot County, Maryland	14367	840.49	5.85014	0.00778124
1182	NC	Pasquotank County, North Carolina	15419	839.862	5.44693	0.00777543
1183	MN	Benton County, Minnesota	15387	839.464	5.45567	0.00777175
1184	MO	Warren County, Missouri	13602	839.008	6.16827	0.00776752
1185	OH	Perry County, Ohio	13410	839.008	6.25659	0.00776752
1186	GA	Baldwin County, Georgia	17426	836.749	4.80172	0.0077466
1187	IN	DeKalb County, Indiana	16123	835.812	5.18397	0.00773793
1188	FL	Baker County, Florida	11687	835.591	7.14974	0.00773588
1189	IL	Stephenson County, Illinois	16820	835.09	4.96486	0.00773125
1190	IL	Monroe County, Illinois	13200	834.855	6.32466	0.00772907
1191	OH	Shelby County, Ohio	18025	834.15	4.62774	0.00772255
1192	MS	Marshall County, Mississippi	13454	834.12	6.19979	0.00772226
1193	FL	Wakulla County, Florida	14691	833.318	5.67231	0.00771485
1194	GA	Coffee County, Georgia	16543	833.254	5.0369	0.00771425
1195	FL	DeSoto County, Florida	14751	832.909	5.64646	0.00771106
1196	OH	Hocking County, Ohio	10697	831.793	7.77594	0.00770072
1197	OH	Highland County, Ohio	16225	829.475	5.11233	0.00767927
1198	VA	Pulaski County, Virginia	13700	829.104	6.05185	0.00767583
1199	GA	Ware County, Georgia	13786	826.394	5.99444	0.00765074
1200	NC	Yadkin County, North Carolina	14411	826.044	5.73204	0.0076475
1201	WI	Oconto County, Wisconsin	15819	822.623	5.20022	0.00761583
1202	OH	Ashland County, Ohio	19680	822.178	4.17773	0.0076117
1203	LA	Natchitoches Parish, Louisiana	13907	821.466	5.90686	0.00760512
1204	VA	Goochland County, Virginia	9535	818.701	8.58627	0.00757952
1205	VA	Waynesboro city, Virginia	8115	817.969	10.0797	0.00757274
1206	IN	Miami County, Indiana	15277	817.658	5.35222	0.00756986
1207	CO	Montrose County, Colorado	16454	817.103	4.96598	0.00756472
1208	MO	Butler County, Missouri	15419	815.562	5.28933	0.00755046
1209	OK	Delaware County, Oklahoma	15822	813.134	5.13926	0.00752798
1210	MI	Chippewa County, Michigan	16817	812.899	4.83379	0.0075258
1211	IN	Henry County, Indiana	20391	812.691	3.98554	0.00752388
1212	OH	Fulton County, Ohio	16051	809.657	5.04428	0.00749579
1213	GA	Lumpkin County, Georgia	13450	809.11	6.01569	0.00749073
1214	OH	Logan County, Ohio	17566	808.678	4.60365	0.00748672
1215	VA	Botetourt County, Virginia	13207	808.668	6.12303	0.00748664
1216	NH	Coos County, New Hampshire	13229	807.977	6.10762	0.00748023
1217	IN	Whitley County, Indiana	12981	807.936	6.22399	0.00747986
1218	FL	Union County, Florida	8719	807.885	9.2658	0.00747939
1219	OH	Crawford County, Ohio	16056	807.484	5.02917	0.00747567
1220	GA	Fannin County, Georgia	10262	806.14	7.85558	0.00746323
1221	PA	Warren County, Pennsylvania	15446	806.128	5.21901	0.00746312
1222	KS	Miami County, Kansas	12692	805.867	6.34941	0.0074607
1223	LA	Jefferson Davis Parish, Louisiana	11558	803.779	6.95431	0.00744137
1224	WV	Wayne County, West Virginia	14795	803.724	5.4324	0.00744086
1225	WY	Sweetwater County, Wyoming	15814	802.529	5.0748	0.0074298
1226	MO	Camden County, Missouri	17271	802.316	4.64545	0.00742783
1227	AL	Covington County, Alabama	13901	802.188	5.77072	0.00742664
1228	NM	San Miguel County, New Mexico	10854	799.366	7.36471	0.00740051
1229	NC	Currituck County, North Carolina	10912	797.614	7.30951	0.0073843
1230	TX	Hill County, Texas	13524	796.549	5.88989	0.00737444
1231	KS	Geary County, Kansas	13003	795.867	6.12064	0.00736812
1232	MI	Hillsdale County, Michigan	17661	795.229	4.50274	0.00736221
1233	NY	Wyoming County, New York	17920	794.977	4.43625	0.00735988
1234	AR	Baxter County, Arkansas	16541	794.612	4.80389	0.0073565
1235	IA	Muscatine County, Iowa	16223	794.413	4.89683	0.00735466
1236	IL	Randolph County, Illinois	12993	794.25	6.1129	0.00735315
1237	IL	Clinton County, Illinois	14881	790.734	5.31372	0.0073206
1238	IL	Christian County, Illinois	14485	790.57	5.45785	0.00731908
1239	MN	Itasca County, Minnesota	17841	789.292	4.42404	0.00730725
1240	MN	Beltrami County, Minnesota	17124	788.71	4.60587	0.00730186
1241	MN	Carlton County, Minnesota	14690	788.065	5.36464	0.0072959
1242	WI	Oneida County, Wisconsin	15814	786.817	4.97544	0.00728433
1243	IN	Dubois County, Indiana	16450	784.56	4.76936	0.00726344
1244	MO	Lafayette County, Missouri	12513	783.735	6.26336	0.0072558
1245	AL	Chambers County, Alabama	13359	783.506	5.86501	0.00725369
1246	GA	Tift County, Georgia	14481	781.58	5.39728	0.00723585
1247	VA	Danville city, Virginia	15113	781.559	5.17143	0.00723565
1248	NC	Scotland County, North Carolina	13640	780.544	5.72246	0.00722626
1249	IL	Fulton County, Illinois	14008	780.413	5.5712	0.00722505
1250	NC	Duplin County, North Carolina	17702	779.858	4.40548	0.00721991
1251	VA	Caroline County, Virginia	11629	779.298	6.70133	0.00721472
1252	TX	Cooke County, Texas	15382	776.58	5.04863	0.00718956
1253	WI	Door County, Wisconsin	12402	776.239	6.25898	0.00718641
1254	IN	Marshall County, Indiana	17022	775.795	4.5576	0.00718229
1255	PA	Greene County, Pennsylvania	15306	773.983	5.05673	0.00716552
1256	KS	Harvey County, Kansas	12577	772.867	6.14508	0.00715519
1257	GA	Colquitt County, Georgia	16541	770.391	4.65746	0.00713227
1258	MN	Nicollet County, Minnesota	13160	769.594	5.84798	0.00712489
1259	SC	Colleton County, South Carolina	14588	768.034	5.26483	0.00711045
1260	GA	Dawson County, Georgia	10512	767.825	7.30428	0.00710851
1261	NC	Transylvania County, North Carolina	12966	767.199	5.91701	0.00710271
1262	ID	Bingham County, Idaho	16475	766.571	4.65294	0.0070969
1263	OH	Preble County, Ohio	15664	765.344	4.886	0.00708554
1264	TX	Fannin County, Texas	15074	765.339	5.07721	0.0070855
1265	OK	Pontotoc County, Oklahoma	13835	763.907	5.52155	0.00707223
1266	IL	Lee County, Illinois	14603	762.324	5.22032	0.00705758
1267	CO	Elbert County, Colorado	10218	762.103	7.45844	0.00705554
1268	MT	Ravalli County, Montana	17404	762.084	4.37879	0.00705536
1269	MN	Goodhue County, Minnesota	18152	762.048	4.19815	0.00705503
1270	IN	Montgomery County, Indiana	14604	759.853	5.20304	0.0070347
1271	VA	Fluvanna County, Virginia	9837	759.292	7.71874	0.00702952
1272	CO	Park County, Colorado	7749	758.248	9.78511	0.00701985
1273	OH	Champaign County, Ohio	14681	754.424	5.13878	0.00698445
1274	PA	Tioga County, Pennsylvania	16080	752.474	4.67956	0.00696639
1275	LA	Webster Parish, Louisiana	13407	752.134	5.61001	0.00696325
1276	AL	Tallapoosa County, Alabama	15754	751.99	4.77333	0.00696191
1277	WI	Polk County, Wisconsin	17919	747.87	4.17362	0.00692377
1278	ID	Madison County, Idaho	20686	745.709	3.6049	0.00690376
1279	SC	Chesterfield County, South Carolina	16140	745.644	4.61985	0.00690315
1280	IL	Marion County, Illinois	14053	743.943	5.29384	0.00688741
1281	VA	Hopewell city, Virginia	7896	742.873	9.40822	0.0068775
1282	IA	Cerro Gordo County, Iowa	16624	742.273	4.46507	0.00687195
1283	IA	Webster County, Iowa	15104	741.932	4.91215	0.00686879
1284	AZ	Graham County, Arizona	14793	741.213	5.01056	0.00686213
1285	TX	Jim Wells County, Texas	13811	740.716	5.36323	0.00685753
1286	WI	Shawano County, Wisconsin	16129	740.559	4.59148	0.00685608
1287	KS	Crawford County, Kansas	14856	740.192	4.98245	0.00685269
1288	TX	Matagorda County, Texas	13328	739.117	5.5456	0.00684273
1289	LA	Lincoln Parish, Louisiana	18279	738.566	4.04052	0.00683763
1290	WA	Pacific County, Washington	9562	738.542	7.72372	0.00683741
1291	IL	Morgan County, Illinois	13213	738.134	5.58642	0.00683363
1292	ID	Nez Perce County, Idaho	16096	737.552	4.5822	0.00682824
1293	NM	Grant County, New Mexico	11092	736.416	6.63916	0.00681772
1294	TN	Giles County, Tennessee	11609	735.04	6.33164	0.00680498
1295	GA	Harris County, Georgia	13211	735.031	5.56378	0.00680491
1296	GA	Murray County, Georgia	14809	734.23	4.958	0.00679749
1297	GA	Polk County, Georgia	15541	732.79	4.71521	0.00678416
1298	KY	Greenup County, Kentucky	13369	728.96	5.45262	0.0067487
1299	VA	Wise County, Virginia	15022	727.614	4.84365	0.00673624
1300	MN	Pine County, Minnesota	12377	726.807	5.87224	0.00672877
1301	IN	Jefferson County, Indiana	12353	726.207	5.87879	0.00672321
1302	AR	Greene County, Arkansas	16741	726.045	4.33693	0.00672171
1303	VA	Dinwiddie County, Virginia	10659	725.713	6.80846	0.00671864
1304	OK	Okmulgee County, Oklahoma	13812	725.496	5.25265	0.00671663
1305	TN	Gibson County, Tennessee	17963	725.305	4.03777	0.00671486
1306	IA	Jasper County, Iowa	15165	721.929	4.7605	0.00668361
1307	TX	Wharton County, Texas	15324	720.954	4.70473	0.00667457
1308	IN	Washington County, Indiana	10792	720.35	6.67485	0.00666898
1309	KS	Ford County, Kansas	12007	719.747	5.99439	0.0066634
1310	TN	Marshall County, Tennessee	12744	718.015	5.63414	0.00664737
1311	IN	Jasper County, Indiana	12374	717.904	5.80172	0.00664635
1312	TN	Warren County, Tennessee	15323	716.631	4.67683	0.00663456
1313	MO	Lawrence County, Missouri	13946	716.577	5.13823	0.00663406
1314	OK	Mayes County, Oklahoma	14616	714.542	4.88877	0.00661522
1315	VA	Salem city, Virginia	9577	714.096	7.45637	0.00661109
1316	IN	Steuben County, Indiana	13982	713.562	5.10343	0.00660614
1317	MD	Dorchester County, Maryland	12107	713.304	5.89166	0.00660375
1318	MN	Kandiyohi County, Minnesota	16238	712.599	4.38847	0.00659723
1319	VA	Tazewell County, Virginia	16192	712.234	4.39868	0.00659385
1320	TN	Lincoln County, Tennessee	13346	712.14	5.33598	0.00659298
1321	IL	Jefferson County, Illinois	14677	711.306	4.8464	0.00658526
1322	KS	Lyon County, Kansas	12189	711.226	5.83498	0.00658452
1323	WI	Barron County, Wisconsin	18286	710.587	3.88596	0.0065786
1324	MS	Warren County, Mississippi	15894	709.742	4.46547	0.00657077
1325	MS	Alcorn County, Mississippi	12868	707.918	5.50138	0.00655389
1326	TX	Bee County, Texas	15850	707.042	4.46083	0.00654578
1327	OH	Coshocton County, Ohio	13526	705.545	5.21621	0.00653192
1328	NC	Cherokee County, North Carolina	11675	705.263	6.0408	0.00652932
1329	MN	Mower County, Minnesota	14803	703.236	4.75063	0.00651055
1330	VA	Amherst County, Virginia	11728	703.088	5.99496	0.00650918
1331	MI	Wexford County, Michigan	12821	702.473	5.47908	0.00650348
1332	AR	Mississippi County, Arkansas	14642	700.642	4.78515	0.00648653
1333	OR	Wasco County, Oregon	10292	700.192	6.80327	0.00648237
1334	OH	Clinton County, Ohio	15996	699.576	4.37344	0.00647666
1335	TX	Brown County, Texas	14713	698.924	4.75038	0.00647062
1336	WY	Fremont County, Wyoming	14662	695.18	4.74137	0.00643596
1337	GA	Haralson County, Georgia	11034	694.68	6.29581	0.00643133
1338	PA	Jefferson County, Pennsylvania	17368	694.599	3.9993	0.00643059
1339	AL	Bibb County, Alabama	9376	692.851	7.38963	0.00641441
1340	MS	Adams County, Mississippi	11079	690.582	6.23325	0.0063934
1341	MO	Polk County, Missouri	11607	689.705	5.94215	0.00638528
1342	NC	Ashe County, North Carolina	10752	689.608	6.41377	0.00638438
1343	VA	Orange County, Virginia	13664	688.153	5.03625	0.00637091
1344	NC	Richmond County, North Carolina	15986	685.37	4.28731	0.00634514
1345	MN	Le Sueur County, Minnesota	11063	684.866	6.1906	0.00634048
1346	TN	Hickman County, Tennessee	10407	684.342	6.57579	0.00633563
1347	SD	Brookings County, South Dakota	13827	683.321	4.94193	0.00632617
1348	MD	Somerset County, Maryland	11309	682.524	6.03523	0.0063188
1349	PA	Clarion County, Pennsylvania	14450	682.42	4.72263	0.00631783
1350	TN	Lawrence County, Tennessee	16053	682.154	4.24939	0.00631537
1351	MI	Emmet County, Michigan	13594	682.109	5.01772	0.00631495
1352	OH	Guernsey County, Ohio	14729	681.893	4.6296	0.00631296
1353	IL	McDonough County, Illinois	10665	680.539	6.38105	0.00630042
1354	TN	Rhea County, Tennessee	12595	680.507	5.40299	0.00630012
1355	AR	Hot Spring County, Arkansas	13712	679.394	4.95474	0.00628982
1356	SD	Brown County, South Dakota	14418	677.66	4.7001	0.00627377
1357	SD	Meade County, South Dakota	11495	677.364	5.89269	0.00627102
1358	NC	Vance County, North Carolina	15151	676.042	4.46203	0.00625878
1359	KS	Montgomery County, Kansas	11817	673.662	5.70079	0.00623675
1360	KY	Rowan County, Kentucky	9399	672.812	7.15833	0.00622888
1361	PA	Clinton County, Pennsylvania	14440	672.394	4.65647	0.00622501
1362	MN	Douglas County, Minnesota	15153	672.31	4.43681	0.00622424
1363	TX	Kleberg County, Texas	11891	670.975	5.64272	0.00621188
1364	AR	Boone County, Arkansas	14016	670.061	4.78068	0.00620341
1365	NC	Madison County, North Carolina	8524	669.574	7.85517	0.00619891
1366	KY	Grant County, Kentucky	9143	668.666	7.31342	0.0061905
1367	MS	Monroe County, Mississippi	12551	668.253	5.3243	0.00618667
1368	VA	Manassas Park city, Virginia	6296	667.275	10.5984	0.00617762
1369	KY	Woodford County, Kentucky	9982	667.261	6.68465	0.00617749
1370	IN	Gibson County, Indiana	12425	666.813	5.3667	0.00617334
1371	MN	Mille Lacs County, Minnesota	10176	665.05	6.53547	0.00615702
1372	MO	Webster County, Missouri	14328	664.717	4.63929	0.00615394
1373	IN	Scott County, Indiana	9192	664.309	7.22703	0.00615016
1374	TX	Bandera County, Texas	8534	663.639	7.77642	0.00614396
1375	SC	Newberry County, South Carolina	14191	663.519	4.67564	0.00614285
1376	NC	Avery County, North Carolina	8223	662.863	8.06109	0.00613677
1377	WV	Preston County, West Virginia	14696	662.838	4.51033	0.00613654
1378	MA	Dukes County, Massachusetts	8369	662.795	7.91965	0.00613615
1379	OR	Malheur County, Oregon	13230	662.577	5.00814	0.00613412
1380	MO	Laclede County, Missouri	13405	661.214	4.93259	0.0061215
1381	NE	Scotts Bluff County, Nebraska	13111	661.213	5.04319	0.0061215
1382	WV	Hancock County, West Virginia	11489	659.307	5.73859	0.00610385
1383	MI	Delta County, Michigan	14708	656.38	4.46274	0.00607675
1384	GA	Monroe County, Georgia	10938	655.044	5.9887	0.00606439
1385	AL	Pike County, Alabama	12245	653.701	5.33851	0.00605195
1386	IA	Lee County, Iowa	13106	652.071	4.97537	0.00603687
1387	WA	San Juan County, Washington	7431	652.061	8.77487	0.00603677
1388	MS	Pike County, Mississippi	14356	652.024	4.54182	0.00603643
1389	KS	Finney County, Kansas	13671	651.919	4.76863	0.00603545
1390	NM	Cibola County, New Mexico	10180	651.002	6.39491	0.00602696
1391	WV	Logan County, West Virginia	12891	650.635	5.0472	0.00602357
1392	CA	Trinity County, California	7624	650.545	8.53286	0.00602274
1393	LA	West Baton Rouge Parish, Louisiana	10049	650.533	6.47361	0.00602262
1394	WV	Hardy County, West Virginia	5606	650.028	11.5952	0.00601795
1395	OK	Ottawa County, Oklahoma	11258	649.153	5.76615	0.00600984
1396	MO	Scott County, Missouri	13741	648.802	4.72165	0.0060066
1397	KY	Whitley County, Kentucky	13645	648.637	4.75366	0.00600507
1398	KY	Boyle County, Kentucky	12030	648.267	5.38875	0.00600164
1399	MI	Mason County, Michigan	11446	647.551	5.65744	0.00599501
1400	OH	Holmes County, Ohio	15168	647.212	4.26696	0.00599188
1401	KY	Marshall County, Kentucky	12292	646.688	5.26105	0.00598702
1402	OH	Defiance County, Ohio	14410	644.092	4.46975	0.00596299
1403	OH	Jackson County, Ohio	12049	643.383	5.33972	0.00595643
1404	TN	Weakley County, Tennessee	12626	641.462	5.08049	0.00593865
1405	IN	Knox County, Indiana	14066	639.455	4.54611	0.00592007
1406	VA	New Kent County, Virginia	9085	638.092	7.02358	0.00590745
1407	GA	Wayne County, Georgia	11768	637.766	5.41949	0.00590442
1408	ND	Morton County, North Dakota	12731	637.494	5.00742	0.00590191
1409	NY	Schuyler County, New York	7168	636.904	8.88538	0.00589644
1410	LA	Iberville Parish, Louisiana	12452	636.107	5.10847	0.00588907
1411	MN	Cass County, Minnesota	12154	633.758	5.2144	0.00586732
1412	LA	Allen Parish, Louisiana	9756	633.57	6.49415	0.00586558
1413	ME	Franklin County, Maine	11821	633.359	5.35791	0.00586362
1414	OH	Hardin County, Ohio	11673	631.774	5.41227	0.00584895
1415	OH	Mercer County, Ohio	15924	629.208	3.95132	0.0058252
1416	CO	Delta County, Colorado	12477	628.861	5.04016	0.00582198
1417	MN	McLeod County, Minnesota	14138	627.989	4.44185	0.00581391
1418	MT	Lake County, Montana	11566	627.95	5.42927	0.00581355
1419	IL	Jo Daviess County, Illinois	8840	627.194	7.09496	0.00580655
1420	VA	Williamsburg city, Virginia	6470	627.097	9.69238	0.00580565
1421	MI	Antrim County, Michigan	9659	627.058	6.49196	0.00580529
1422	TX	Aransas County, Texas	9807	626.887	6.39224	0.00580371
1423	MD	Kent County, Maryland	7665	625.641	8.16231	0.00579217
1424	TX	Austin County, Texas	11349	625.199	5.50885	0.00578808
1425	TX	Gillespie County, Texas	10477	624.883	5.96433	0.00578515
1426	UT	Uintah County, Utah	11709	624.859	5.33657	0.00578493
1427	MI	Sanilac County, Michigan	15856	621.415	3.91911	0.00575304
1428	OH	Fayette County, Ohio	10727	621.378	5.79265	0.0057527
1429	OR	Hood River County, Oregon	9068	620.132	6.83869	0.00574117
1430	MD	Caroline County, Maryland	12193	618.939	5.07618	0.00573013
1431	CO	Routt County, Colorado	10389	618.061	5.94918	0.00572199
1432	MO	Howell County, Missouri	14505	617.682	4.25841	0.00571849
1433	TN	Grainger County, Tennessee	9285	617.508	6.65059	0.00571687
1434	WV	Greenbrier County, West Virginia	12749	616.691	4.83717	0.00570931
1435	NY	Yates County, New York	9251	615.653	6.65499	0.0056997
1436	MS	Yazoo County, Mississippi	11938	614.926	5.151	0.00569298
1437	TX	Hopkins County, Texas	13448	613.514	4.56212	0.0056799
1438	AR	Union County, Arkansas	14331	609.464	4.25277	0.00564241
1439	GA	Hart County, Georgia	9490	608.079	6.40758	0.00562959
1440	MS	Copiah County, Mississippi	10406	607.974	5.84253	0.00562861
1441	MO	Adair County, Missouri	9745	606.794	6.22672	0.00561769
1442	TX	San Jacinto County, Texas	10684	606.537	5.67706	0.00561531
1443	LA	De Soto Parish, Louisiana	9639	606.13	6.28831	0.00561154
1444	MI	Gladwin County, Michigan	10286	605.188	5.88361	0.00560282
1445	TX	Lampasas County, Texas	8286	603.533	7.28376	0.00558749
1446	KY	Meade County, Kentucky	11088	603.385	5.44178	0.00558612
1447	MI	Roscommon County, Michigan	10073	602.735	5.98367	0.00558011
1448	KY	Montgomery County, Kentucky	10286	602.077	5.85337	0.00557402
1449	VT	Lamoille County, Vermont	10217	601.466	5.88691	0.00556836
1450	AL	Escambia County, Alabama	14146	601.319	4.25081	0.005567
1451	CO	Pitkin County, Colorado	7471	601.097	8.04574	0.00556494
1452	TN	Marion County, Tennessee	11084	600.925	5.42156	0.00556336
1453	TX	Palo Pinto County, Texas	10708	600.321	5.60628	0.00555776
1454	GA	Toombs County, Georgia	9410	599.23	6.36801	0.00554766
1455	MN	Freeborn County, Minnesota	11864	597.945	5.04	0.00553576
1456	IA	Boone County, Iowa	10130	596.708	5.8905	0.00552431
1457	LA	Beauregard Parish, Louisiana	13790	595.98	4.32183	0.00551757
1458	VT	Orleans County, Vermont	11028	595.418	5.39915	0.00551237
1459	WI	Juneau County, Wisconsin	11467	594.277	5.1825	0.0055018
1460	AR	Independence County, Arkansas	14032	590.768	4.21015	0.00546932
1461	KY	Graves County, Kentucky	13435	589.703	4.3893	0.00545946
1462	VA	Carroll County, Virginia	11566	589.51	5.09692	0.00545767
1463	IA	Wapello County, Iowa	13237	589.255	4.45158	0.00545531
1464	NE	Lincoln County, Nebraska	13146	588.487	4.47655	0.0054482
1465	CO	Teller County, Colorado	10346	588.359	5.68682	0.00544701
1466	MN	Steele County, Minnesota	13929	587.845	4.2203	0.00544226
1467	MO	Stone County, Missouri	12647	587.542	4.6457	0.00543945
1468	TX	Titus County, Texas	10910	586.927	5.37972	0.00543376
1469	OK	Caddo County, Oklahoma	11953	586.489	4.90663	0.00542971
1470	MS	Washington County, Mississippi	15450	584.517	3.78328	0.00541145
1471	PA	Wyoming County, Pennsylvania	10486	584.304	5.57223	0.00540948
1472	ID	Blaine County, Idaho	9552	584.099	6.11493	0.00540757
1473	TN	Macon County, Tennessee	9381	584.056	6.22595	0.00540718
1474	IN	Greene County, Indiana	11894	583.815	4.90848	0.00540494
1475	NE	Madison County, Nebraska	13304	583.11	4.38297	0.00539842
1476	WY	Teton County, Wyoming	9578	581.973	6.07614	0.00538789
1477	WA	Klickitat County, Washington	9354	581.313	6.21459	0.00538178
1478	UT	Wasatch County, Utah	12116	581.079	4.79596	0.00537962
1479	VA	King George County, Virginia	9915	579.765	5.84735	0.00536746
1480	TN	Dyer County, Tennessee	13204	578.947	4.38463	0.00535988
1481	GA	Tattnall County, Georgia	9804	578.059	5.89615	0.00535166
1482	VA	Accomack County, Virginia	12774	577.352	4.51974	0.00534511
1483	IL	Livingston County, Illinois	14376	576.867	4.01271	0.00534063
1484	KY	Floyd County, Kentucky	13432	576.06	4.28871	0.00533315
1485	MI	Otsego County, Michigan	9867	575.162	5.82914	0.00532484
1486	MS	Pontotoc County, Mississippi	11205	574.677	5.12875	0.00532035
1487	VA	Wythe County, Virginia	10885	574.551	5.27837	0.00531918
1488	MI	Clare County, Michigan	12357	574.353	4.64799	0.00531735
1489	ND	Stark County, North Dakota	12936	573.729	4.43514	0.00531158
1490	IN	Jennings County, Indiana	10537	573.472	5.44246	0.0053092
1491	CO	Montezuma County, Colorado	10019	573.019	5.71933	0.005305
1492	SC	Marlboro County, South Carolina	11314	572.901	5.06364	0.0053039
1493	WI	Lincoln County, Wisconsin	11502	569.894	4.95474	0.00527607
1494	IL	Bureau County, Illinois	12805	569.851	4.45023	0.00527567
1495	VA	Halifax County, Virginia	12938	568.482	4.3939	0.005263
1496	TX	Washington County, Texas	13713	567.597	4.13911	0.0052548
1497	IN	Brown County, Indiana	6334	566.032	8.93641	0.00524031
1498	LA	West Feliciana Parish, Louisiana	8758	565.806	6.46044	0.00523822
1499	GA	Sumter County, Georgia	10873	565.793	5.20365	0.0052381
1500	TN	Henry County, Tennessee	12330	565.649	4.58758	0.00523677
1501	MO	Clinton County, Missouri	8070	565.036	7.00169	0.00523109
1502	MI	Huron County, Michigan	12653	564.969	4.4651	0.00523048
1503	KY	Carter County, Kentucky	10179	563.326	5.5342	0.00521526
1504	TN	Henderson County, Tennessee	10294	562.823	5.46749	0.00521061
1505	TN	Obion County, Tennessee	11530	562.761	4.88084	0.00521003
1506	IN	Clinton County, Indiana	12021	562.103	4.67601	0.00520394
1507	WV	Hampshire County, West Virginia	9434	561.444	5.95128	0.00519784
1508	VA	Page County, Virginia	9367	561.292	5.99223	0.00519643
1509	GA	Chattooga County, Georgia	9791	561.133	5.73111	0.00519496
1510	VA	Mecklenburg County, Virginia	11798	559.669	4.74376	0.0051814
1511	KY	Muhlenberg County, Kentucky	12289	558.883	4.54783	0.00517413
1512	OH	Williams County, Ohio	14407	557.41	3.86902	0.00516049
1513	OR	Curry County, Oregon	9799	556.67	5.68088	0.00515364
1514	KY	Perry County, Kentucky	10813	555.374	5.13617	0.00514164
1515	AL	Lawrence County, Alabama	12505	555.257	4.44028	0.00514056
1516	WI	Iowa County, Wisconsin	9182	554.07	6.0343	0.00512957
1517	MS	Tate County, Mississippi	10458	553.768	5.29516	0.00512678
1518	IN	Wells County, Indiana	10421	553.592	5.31228	0.00512515
1519	OR	Crook County, Oregon	9869	552.656	5.59992	0.00511648
1520	NC	Montgomery County, North Carolina	10021	551.638	5.50482	0.00510705
1521	CA	Plumas County, California	8186	550.933	6.73019	0.00510053
1522	MI	Iosco County, Michigan	10376	550.439	5.30492	0.00509595
1523	VA	Rockbridge County, Virginia	9049	550.042	6.07849	0.00509228
1524	IN	LaGrange County, Indiana	13495	550.041	4.07589	0.00509227
1525	WV	Upshur County, West Virginia	9228	549.601	5.9558	0.0050882
1526	GA	Morgan County, Georgia	7446	549.529	7.3802	0.00508753
1527	SC	Jasper County, South Carolina	11554	549.51	4.75602	0.00508735
1528	FL	Washington County, Florida	10819	548.857	5.07308	0.00508131
1529	TX	Jasper County, Texas	12454	548.697	4.40579	0.00507983
1530	FL	Hardee County, Florida	10188	546.709	5.3662	0.00506142
1531	SC	Union County, South Carolina	10039	546.369	5.44246	0.00505827
1532	KS	Cowley County, Kansas	13273	544.995	4.10604	0.00504556
1533	WV	Randolph County, West Virginia	11862	544.434	4.58973	0.00504036
1534	OH	Van Wert County, Ohio	10834	543.02	5.01219	0.00502727
1535	OK	Jackson County, Oklahoma	9406	542.905	5.7719	0.0050262
1536	SC	Marion County, South Carolina	10262	541.849	5.28015	0.00501643
1537	SC	Williamsburg County, South Carolina	12117	541.383	4.46796	0.00501211
1538	MO	Washington County, Missouri	9560	540.901	5.65796	0.00500765
1539	MI	Alpena County, Michigan	11497	540.42	4.70053	0.0050032
1540	MS	Neshoba County, Mississippi	9845	540.153	5.48657	0.00500073
1541	IN	Fayette County, Indiana	8938	539.797	6.03935	0.00499743
1542	AL	Franklin County, Alabama	11680	539.593	4.6198	0.00499554
1543	MO	Barry County, Missouri	13245	539.039	4.06975	0.00499041
1544	IA	Benton County, Iowa	9737	538.664	5.53213	0.00498694
1545	PA	Elk County, Pennsylvania	12616	537.009	4.25657	0.00497162
1546	GA	Stephens County, Georgia	10089	536.894	5.32157	0.00497055
1547	TX	Calhoun County, Texas	7920	535.691	6.76378	0.00495942
1548	WV	Brooke County, West Virginia	9028	535.232	5.92858	0.00495517
1549	GA	Lee County, Georgia	12029	534.824	4.44612	0.00495139
1550	TN	Cannon County, Tennessee	5637	533.985	9.47286	0.00494362
1551	GA	Banks County, Georgia	6929	532.631	7.68699	0.00493109
1552	OK	McCurtain County, Oklahoma	10990	531.653	4.83761	0.00492204
1553	NY	Lewis County, New York	10264	531.643	5.17968	0.00492194
1554	WV	Marshall County, West Virginia	12252	530.141	4.32697	0.00490803
1555	LA	Evangeline Parish, Louisiana	11627	527.697	4.53855	0.00488541
1556	NC	Bladen County, North Carolina	11050	527.477	4.77355	0.00488337
1557	IL	Effingham County, Illinois	13051	526.685	4.03559	0.00487604
1558	IL	Montgomery County, Illinois	11808	526.14	4.4558	0.004871
1559	VA	Southampton County, Virginia	7640	525.705	6.88096	0.00486697
1560	IN	Clay County, Indiana	10081	525.255	5.21034	0.0048628
1561	MS	Lincoln County, Mississippi	12427	524.603	4.22148	0.00485677
1562	GA	Madison County, Georgia	11271	524.237	4.6512	0.00485337
1563	VA	Smyth County, Virginia	11580	524.18	4.5266	0.00485285
1564	CA	Mariposa County, California	7106	524.177	7.37655	0.00485282
1565	MO	Ray County, Missouri	8790	521.958	5.93809	0.00483228
1566	CO	Morgan County, Colorado	10669	521.938	4.8921	0.00483209
1567	IN	Owen County, Indiana	8465	521.437	6.15992	0.00482745
1568	GA	White County, Georgia	10828	521.189	4.81335	0.00482516
1569	KS	Pottawatomie County, Kansas	8847	520.246	5.88047	0.00481642
1570	IN	Daviess County, Indiana	11837	518.037	4.37642	0.00479597
1571	NE	Dodge County, Nebraska	13851	517.892	3.73902	0.00479464
1572	WI	Waushara County, Wisconsin	10688	517.766	4.84436	0.00479346
1573	TX	Frio County, Texas	7935	517.759	6.52501	0.00479341
1574	KY	Letcher County, Kentucky	8249	517.727	6.27624	0.0047931
1575	OH	Carroll County, Ohio	10487	516.622	4.92631	0.00478288
1576	FL	Dixie County, Florida	7746	516.324	6.66569	0.00478012
1577	VA	Radford city, Virginia	6295	516.296	8.20168	0.00477986
1578	IA	Poweshiek County, Iowa	7246	515.928	7.12018	0.00477645
1579	IN	Decatur County, Indiana	10049	515.373	5.1286	0.00477132
1580	TN	McNairy County, Tennessee	9934	515.368	5.18793	0.00477127
1581	MS	Panola County, Mississippi	11857	515.345	4.34634	0.00477105
1582	LA	East Feliciana Parish, Louisiana	9060	514.914	5.68337	0.00476706
1583	IL	Logan County, Illinois	10616	514.718	4.84851	0.00476525
1584	WV	Mineral County, West Virginia	10513	514.102	4.89015	0.00475955
1585	VA	Greene County, Virginia	7684	514.078	6.69024	0.00475932
1586	IL	Bond County, Illinois	7511	513.645	6.83856	0.00475531
1587	KY	Clay County, Kentucky	8351	513.374	6.14746	0.00475281
1588	AL	Barbour County, Alabama	10638	513.104	4.82331	0.0047503
1589	TN	Hardeman County, Tennessee	11629	513.092	4.41217	0.00475019
1590	LA	Grant Parish, Louisiana	9979	512.682	5.13761	0.0047464
1591	KY	Knox County, Kentucky	11027	510.96	4.63372	0.00473046
1592	AL	Winston County, Alabama	9061	510.693	5.63616	0.00472798
1593	NC	Caswell County, North Carolina	9569	510.414	5.33403	0.0047254
1594	WV	Morgan County, West Virginia	6934	510.028	7.35547	0.00472183
1595	IN	Adams County, Indiana	12130	509.531	4.20059	0.00471723
1596	AR	Yell County, Arkansas	7591	509.289	6.70911	0.00471499
1597	MI	Cheboygan County, Michigan	10469	508.629	4.85843	0.00470888
1598	GA	Meriwether County, Georgia	7817	507.837	6.49657	0.00470154
1599	KS	McPherson County, Kansas	11652	507.556	4.35596	0.00469894
1600	GA	Upson County, Georgia	10160	506.573	4.98596	0.00468984
1601	NC	Greene County, North Carolina	9660	506.316	5.24137	0.00468747
1602	ID	Elmore County, Idaho	11162	505.6	4.52966	0.00468084
1603	NV	Churchill County, Nevada	9882	505.27	5.11303	0.00467778
1604	GA	McDuffie County, Georgia	7643	505.076	6.60834	0.00467598
1605	OH	Adams County, Ohio	10258	504.991	4.9229	0.0046752
1606	MO	McDonald County, Missouri	8608	504.588	5.86185	0.00467146
1607	AL	Dallas County, Alabama	13435	503.246	3.74578	0.00465904
1608	CA	Glenn County, California	10609	501.446	4.72661	0.00464237
1609	CO	Gilpin County, Colorado	2636	501.06	19.0083	0.0046388
1610	KY	Logan County, Kentucky	10201	500.996	4.91125	0.00463821
1611	WI	Trempealeau County, Wisconsin	11832	499.189	4.21898	0.00462148
1612	TX	Cass County, Texas	10644	498.197	4.68055	0.0046123
1613	IN	Wabash County, Indiana	11695	498.059	4.25873	0.00461102
1614	TN	Carroll County, Tennessee	10750	496.984	4.62311	0.00460107
1615	NE	Washington County, Nebraska	7793	495.693	6.36075	0.00458912
1616	LA	Plaquemines Parish, Louisiana	8767	495.419	5.65095	0.00458658
1617	IN	Randolph County, Indiana	9318	494.565	5.30763	0.00457867
1618	WV	Nicholas County, West Virginia	9690	493.687	5.09481	0.00457054
1619	KY	Taylor County, Kentucky	9706	492.953	5.07884	0.00456375
1620	IN	Posey County, Indiana	9613	492.64	5.12473	0.00456086
1621	OK	Seminole County, Oklahoma	8730	492.332	5.63954	0.004558
1622	MS	Sunflower County, Mississippi	10835	491.996	4.5408	0.00455489
1623	TN	White County, Tennessee	10426	491.863	4.71766	0.00455366
1624	CO	Logan County, Colorado	9915	491.745	4.95961	0.00455257
1625	AR	Johnson County, Arkansas	9563	491.467	5.13926	0.00454999
1626	WY	Park County, Wyoming	11526	491.397	4.26338	0.00454935
1627	TN	Lauderdale County, Tennessee	9202	491.343	5.33952	0.00454884
1628	WY	Sheridan County, Wyoming	11954	490.534	4.10351	0.00454136
1629	GA	Franklin County, Georgia	8887	490.113	5.51494	0.00453746
1630	AL	Marion County, Alabama	11356	490.049	4.31533	0.00453686
1631	IN	Sullivan County, Indiana	9209	489.922	5.32004	0.00453569
1632	MA	Nantucket County, Massachusetts	5903	489.235	8.28791	0.00452933
1633	SC	Abbeville County, South Carolina	9265	489.197	5.28005	0.00452898
1634	MO	Stoddard County, Missouri	10740	489.017	4.55323	0.00452731
1635	MI	Dickinson County, Michigan	10379	488.562	4.70721	0.00452309
1636	AR	Grant County, Arkansas	6791	487.053	7.17204	0.00450913
1637	WI	Bayfield County, Wisconsin	6781	486.866	7.17986	0.0045074
1638	NC	Polk County, North Carolina	7671	486.4	6.34076	0.00450308
1639	GA	Decatur County, Georgia	10770	486.395	4.5162	0.00450303
1640	NE	Cass County, Nebraska	10149	485.774	4.78642	0.00449728
1641	MN	Todd County, Minnesota	9653	484.572	5.01991	0.00448616
1642	MO	Marion County, Missouri	10491	484.284	4.61619	0.00448349
1643	NE	Platte County, Nebraska	12614	484.205	3.83863	0.00448276
1644	MN	Becker County, Minnesota	13438	483.84	3.60054	0.00447938
1645	OR	Jefferson County, Oregon	9825	482.628	4.91224	0.00446816
1646	NM	Lincoln County, New Mexico	8066	482.201	5.9782	0.00446421
1647	VA	Bristol city, Virginia	6327	481.805	7.61506	0.00446054
1648	OH	Putnam County, Ohio	12764	481.513	3.77243	0.00445784
1649	IN	Ripley County, Indiana	10872	481.083	4.42497	0.00445386
1650	MS	Tippah County, Mississippi	8008	478.9	5.98028	0.00443365
1651	AR	Clark County, Arkansas	8092	478.636	5.91493	0.0044312
1652	MI	Oceana County, Michigan	10431	478.294	4.58532	0.00442804
1653	SC	Fairfield County, South Carolina	8179	478.219	5.84692	0.00442735
1654	VA	Nelson County, Virginia	5960	477.402	8.01009	0.00441977
1655	TX	Fayette County, Texas	9382	476.682	5.08081	0.00441311
1656	NE	Adams County, Nebraska	11697	476.599	4.07454	0.00441234
1657	WI	Adams County, Wisconsin	9605	476.399	4.95991	0.0044105
1658	MO	Dunklin County, Missouri	10108	475.74	4.70657	0.0044044
1659	IL	Jersey County, Illinois	8297	475.302	5.7286	0.00440034
1660	GA	Mitchell County, Georgia	8666	475.096	5.4823	0.00439843
1661	VA	Colonial Heights city, Virginia	6467	474.824	7.34226	0.00439591
1662	WV	Mason County, West Virginia	9498	474.415	4.9949	0.00439213
1663	MN	Morrison County, Minnesota	13031	474.034	3.63774	0.0043886
1664	SC	Clarendon County, South Carolina	12172	473.913	3.89346	0.00438747
1665	TN	Smith County, Tennessee	7429	473.398	6.3723	0.00438271
1666	MI	Osceola County, Michigan	8673	473.245	5.45653	0.00438129
1667	VA	Westmoreland County, Virginia	7210	472.836	6.55806	0.00437751
1668	OK	Custer County, Oklahoma	10488	471.9	4.49943	0.00436884
1669	MS	Simpson County, Mississippi	9379	471.747	5.02983	0.00436743
1670	MI	Menominee County, Michigan	9708	471.127	4.85297	0.00436168
1671	IN	White County, Indiana	9393	470.742	5.01163	0.00435812
1672	MS	Union County, Mississippi	10183	470.167	4.61717	0.0043528
1673	TX	Hale County, Texas	12388	470.145	3.79517	0.00435259
1674	MS	George County, Mississippi	9155	469.178	5.12483	0.00434364
1675	AR	Ouachita County, Arkansas	8353	468.476	5.60847	0.00433714
1676	OH	Gallia County, Ohio	10925	468	4.28375	0.00433274
1677	KY	Anderson County, Kentucky	8866	467.168	5.26921	0.00432503
1678	SC	Dillon County, South Carolina	9787	466.751	4.76909	0.00432117
1679	GA	Grady County, Georgia	9450	466.092	4.93219	0.00431507
1680	TN	Morgan County, Tennessee	9386	465.965	4.96447	0.0043139
1681	MI	Charlevoix County, Michigan	10496	465.907	4.4389	0.00431336
1682	KY	Bell County, Kentucky	9257	464.087	5.01337	0.00429651
1683	MS	Prentiss County, Mississippi	9125	463.86	5.0834	0.00429441
1684	FL	Taylor County, Florida	9717	462.208	4.75669	0.00427911
1685	MO	Randolph County, Missouri	10272	461.951	4.49719	0.00427673
1686	WV	Boone County, West Virginia	8547	461.771	5.40273	0.00427507
1687	TX	Milam County, Texas	9349	461.748	4.93901	0.00427485
1688	VA	Russell County, Virginia	10069	460.829	4.57672	0.00426635
1689	FL	Holmes County, Florida	8403	459.701	5.47067	0.0042559
1690	LA	Richland Parish, Louisiana	7513	459.247	6.1127	0.0042517
1691	WA	Adams County, Washington	6874	459.04	6.67792	0.00424979
1692	UT	Sanpete County, Utah	11108	458.916	4.1314	0.00424864
1693	NC	Yancey County, North Carolina	7369	458.867	6.22699	0.00424818
1694	WI	Vernon County, Wisconsin	11365	458.848	4.03738	0.00424801
1695	FL	Gilchrist County, Florida	7310	458.506	6.27231	0.00424484
1696	KS	Ellis County, Kansas	11261	457.222	4.06022	0.00423295
1697	KY	Lincoln County, Kentucky	9027	456.91	5.0616	0.00423007
1698	OH	Pike County, Ohio	10078	456.61	4.53076	0.00422728
1699	KS	Franklin County, Kansas	9903	455.541	4.60003	0.00421739
1700	SD	Codington County, South Dakota	10955	453.742	4.14187	0.00420074
1701	TX	DeWitt County, Texas	8056	452.877	5.62162	0.00419273
1702	NM	Luna County, New Mexico	9437	452.434	4.79425	0.00418862
1703	MS	Scott County, Mississippi	9591	452.312	4.716	0.00418749
1704	OK	Beckham County, Oklahoma	9459	452.264	4.78131	0.00418705
1705	IA	Marion County, Iowa	12631	452.128	3.57951	0.00418579
1706	NM	Torrance County, New Mexico	6082	451.481	7.42324	0.0041798
1707	MN	Wabasha County, Minnesota	8376	451.456	5.38988	0.00417957
1708	MD	Garrett County, Maryland	11424	451.3	3.95045	0.00417812
1709	KY	Johnson County, Kentucky	8506	451.156	5.30397	0.00417679
1710	ID	Payette County, Idaho	9167	451.035	4.9202	0.00417567
1711	GA	Lamar County, Georgia	6848	450.957	6.58524	0.00417496
1712	WA	Asotin County, Washington	8541	450.484	5.27437	0.00417057
1713	MN	Lyon County, Minnesota	9279	450.164	4.85143	0.00416761
1714	MS	Leflore County, Mississippi	9607	450.102	4.68515	0.00416704
1715	GA	Burke County, Georgia	8924	449.932	5.04182	0.00416546
1716	TX	Grimes County, Texas	12634	449.758	3.5599	0.00416385
1717	TX	Panola County, Texas	8337	449.401	5.39045	0.00416055
1718	GA	Peach County, Georgia	10421	448.342	4.3023	0.00415075
1719	WV	Jackson County, West Virginia	10636	446.282	4.19595	0.00413167
1720	IA	Sioux County, Iowa	12963	445.976	3.44038	0.00412884
1721	GA	Pierce County, Georgia	7200	445.365	6.18562	0.00412318
1722	AR	St. Francis County, Arkansas	10119	445.342	4.40105	0.00412297
1723	VA	Brunswick County, Virginia	7265	444.902	6.12391	0.00411889
1724	MN	Polk County, Minnesota	11690	444.779	3.80478	0.00411776
1725	CA	Colusa County, California	7835	443.093	5.6553	0.00410215
1726	LA	Assumption Parish, Louisiana	7990	443.031	5.54482	0.00410158
1727	IA	Jones County, Iowa	8601	443.009	5.15067	0.00410137
1728	KY	Mercer County, Kentucky	8530	441.928	5.18087	0.00409136
1729	TN	Sequatchie County, Tennessee	6211	441.823	7.11356	0.00409039
1730	IN	Fulton County, Indiana	7657	440.689	5.75537	0.00407989
1731	MO	Texas County, Missouri	10041	439.919	4.38123	0.00407276
1732	NM	Sierra County, New Mexico	4847	439.905	9.07582	0.00407263
1733	AL	Cherokee County, Alabama	9872	439.881	4.45585	0.00407241
1734	IL	Iroquois County, Illinois	10355	439.232	4.24173	0.0040664
1735	MO	Saline County, Missouri	9090	438.405	4.82293	0.00405874
1736	WI	Clark County, Wisconsin	12488	438.037	3.50766	0.00405534
1737	PA	Juniata County, Pennsylvania	9138	437.316	4.78568	0.00404866
1738	TN	Union County, Tennessee	7591	437.266	5.76032	0.0040482
1739	VA	Lee County, Virginia	9302	436.556	4.69314	0.00404163
1740	IA	Winneshiek County, Iowa	7955	435.759	5.4778	0.00403425
1741	TN	Claiborne County, Tennessee	12470	434.754	3.4864	0.00402494
1742	LA	Union Parish, Louisiana	8184	433.869	5.30143	0.00401675
1743	GA	Union County, Georgia	10053	433.69	4.31403	0.00401509
1744	AR	Madison County, Arkansas	6347	433.008	6.82224	0.00400878
1745	AR	Conway County, Arkansas	7779	431.881	5.55188	0.00399834
1746	GA	Berrien County, Georgia	6597	431.075	6.53442	0.00399089
1747	GA	Greene County, Georgia	7310	429.738	5.87877	0.00397851
1748	WV	Mingo County, West Virginia	9021	429.496	4.76107	0.00397627
1749	LA	St. James Parish, Louisiana	7281	428.673	5.88756	0.00396865
1750	SD	Lawrence County, South Dakota	10184	428.474	4.20732	0.0039668
1751	VA	Scott County, Virginia	8769	428.231	4.88346	0.00396455
1752	CO	Clear Creek County, Colorado	4250	426.346	10.0317	0.0039471
1753	KY	Bourbon County, Kentucky	7330	425.048	5.79875	0.00393509
1754	VA	Prince Edward County, Virginia	9294	424.186	4.56409	0.00392711
1755	ID	Jerome County, Idaho	8617	423.361	4.91309	0.00391947
1756	TX	Reeves County, Texas	7421	423.32	5.70435	0.00391909
1757	GA	Putnam County, Georgia	8571	422.52	4.92965	0.00391168
1758	IL	Crawford County, Illinois	7817	422.47	5.4045	0.00391122
1759	OH	Henry County, Ohio	10509	422.227	4.01776	0.00390897
1760	TX	Llano County, Texas	8774	421.134	4.7998	0.00389885
1761	VA	Falls Church city, Virginia	5225	419.925	8.03684	0.00388766
1762	WI	Jackson County, Wisconsin	8808	419.01	4.75716	0.00387919
1763	WA	Skamania County, Washington	5031	418.731	8.32302	0.00387661
1764	IL	Edgar County, Illinois	6466	418.313	6.46942	0.00387273
1765	MO	Audrain County, Missouri	8549	417.046	4.8783	0.003861
1766	MI	Manistee County, Michigan	10778	416.683	3.86605	0.00385765
1767	GA	Jones County, Georgia	10188	416.456	4.08771	0.00385554
1768	VA	Rappahannock County, Virginia	3054	416.32	13.6319	0.00385428
1769	LA	Pointe Coupee Parish, Louisiana	7622	415.772	5.45489	0.00384921
1770	GA	Rabun County, Georgia	6623	415.495	6.27352	0.00384665
1771	NM	Socorro County, New Mexico	6730	415.001	6.16643	0.00384207
1772	IA	Washington County, Iowa	8298	414.179	4.99131	0.00383446
1773	WV	Lincoln County, West Virginia	7856	414.02	5.27011	0.00383299
1774	KS	Sumner County, Kansas	8427	413.52	4.90708	0.00382836
1775	GA	Pike County, Georgia	6942	411.824	5.93235	0.00381266
1776	SC	Saluda County, South Carolina	7242	410.971	5.67483	0.00380476
1777	TX	Willacy County, Texas	8320	410.875	4.93841	0.00380388
1778	FL	Hamilton County, Florida	6670	410.524	6.15478	0.00380062
1779	KY	Harlan County, Kentucky	9945	410.225	4.12494	0.00379785
1780	TN	Wayne County, Tennessee	7557	410.154	5.42747	0.00379719
1781	IA	Cedar County, Iowa	7031	410.153	5.8335	0.00379719
1782	MT	Hill County, Montana	5933	409.547	6.90287	0.00379158
1783	MN	Martin County, Minnesota	7720	409.508	5.3045	0.00379121
1784	GA	Brooks County, Georgia	6034	409.49	6.78638	0.00379105
1785	VA	King William County, Virginia	6574	409.287	6.22584	0.00378917
1786	CO	Chaffee County, Colorado	8705	408.697	4.69497	0.00378371
1787	FL	Jefferson County, Florida	6222	408.602	6.56705	0.00378283
1788	AR	Jackson County, Arkansas	6469	408.161	6.3095	0.00377875
1789	KY	Harrison County, Kentucky	7069	407.323	5.7621	0.00377099
1790	ID	Jefferson County, Idaho	10251	407.3	3.97327	0.00377077
1791	WA	Pend Oreille County, Washington	5473	406.907	7.43481	0.00376714
1792	NC	Hertford County, North Carolina	8631	406.364	4.70819	0.00376211
1793	MS	Marion County, Mississippi	9057	405.81	4.48063	0.00375698
1794	NM	Los Alamos County, New Mexico	7587	405.076	5.33908	0.00375019
1795	TX	Tyler County, Texas	8739	404.942	4.63373	0.00374895
1796	TN	Hardin County, Tennessee	10346	404.917	3.91375	0.00374871
1797	OK	Atoka County, Oklahoma	6098	404.556	6.63423	0.00374537
1798	IN	Franklin County, Indiana	8721	404.243	4.63528	0.00374247
1799	TX	Limestone County, Texas	8539	404.222	4.73383	0.00374228
1800	OH	Meigs County, Ohio	8635	402.89	4.66578	0.00372995
1801	OK	Woodward County, Oklahoma	8274	401.916	4.85758	0.00372093
1802	KY	Ohio County, Kentucky	8821	398.945	4.52267	0.00369342
1803	WI	Vilas County, Wisconsin	9808	398.897	4.06705	0.00369298
1804	TX	Burleson County, Texas	6829	398.69	5.83819	0.00369106
1805	VA	Nottoway County, Virginia	7115	398.193	5.59653	0.00368647
1806	IN	Starke County, Indiana	9032	396.796	4.39323	0.00367353
1807	IL	Union County, Illinois	6891	396.45	5.75315	0.00367032
1808	MT	Park County, Montana	7152	395.83	5.53454	0.00366459
1809	MI	Kalkaska County, Michigan	7307	395.734	5.41581	0.00366369
1810	MI	Ogemaw County, Michigan	8474	395.328	4.66519	0.00365994
1811	WI	Langlade County, Wisconsin	7807	394.979	5.0593	0.00365671
1812	GA	Worth County, Georgia	7835	394.664	5.03719	0.00365379
1813	TN	Overton County, Tennessee	8665	393.99	4.54692	0.00364755
1814	MS	Itawamba County, Mississippi	8886	393.853	4.43229	0.00364629
1815	TX	Lavaca County, Texas	7595	393.451	5.1804	0.00364256
1816	MS	Bolivar County, Mississippi	10782	393.439	3.64904	0.00364245
1817	KY	Morgan County, Kentucky	6236	392.729	6.29776	0.00363587
1818	GA	Dodge County, Georgia	8244	392.246	4.75796	0.00363141
1819	VA	Clarke County, Virginia	5794	391.581	6.75839	0.00362525
1820	GA	Washington County, Georgia	7963	391.526	4.91681	0.00362474
1821	GA	Appling County, Georgia	6879	391.512	5.69141	0.00362461
1822	GA	Dade County, Georgia	6299	388.828	6.17286	0.00359977
1823	IA	Clayton County, Iowa	6720	388.709	5.78436	0.00359866
1824	GA	Jasper County, Georgia	5415	388.243	7.16976	0.00359434
1825	UT	Duchesne County, Utah	6714	388.097	5.78041	0.00359299
1826	TX	Shelby County, Texas	8813	386.855	4.38959	0.00358149
1827	TN	Scott County, Tennessee	8061	385.907	4.78734	0.00357272
1828	MN	Meeker County, Minnesota	9039	385.847	4.26869	0.00357217
1829	ID	Minidoka County, Idaho	7661	385.538	5.03248	0.00356931
1830	CA	Mono County, California	5695	385.526	6.76955	0.00356919
1831	WI	Ashland County, Wisconsin	6229	384.88	6.17884	0.00356321
1832	WI	Richland County, Wisconsin	6765	384.863	5.68903	0.00356305
1833	WI	Kewaunee County, Wisconsin	8150	384.665	4.71982	0.00356122
1834	KY	Grayson County, Kentucky	10193	383.994	3.76723	0.00355501
1835	WV	McDowell County, West Virginia	8629	383.635	4.44588	0.00355169
1836	UT	San Juan County, Utah	5114	381.72	7.46422	0.00353396
1837	TX	Andrews County, Texas	6455	380.634	5.89673	0.0035239
1838	MO	Perry County, Missouri	7291	380.373	5.21702	0.00352149
1839	MI	Benzie County, Michigan	7357	379.49	5.15822	0.00351331
1840	KY	Caldwell County, Kentucky	4708	378.695	8.04366	0.00350595
1841	CA	Inyo County, California	7687	378.692	4.92639	0.00350592
1842	ME	Piscataquis County, Maine	6866	378.497	5.51262	0.00350411
1843	KY	Spencer County, Kentucky	7336	377.265	5.14265	0.00349271
1844	MO	Crawford County, Missouri	8844	376.839	4.26095	0.00348877
1845	KS	Seward County, Kansas	7600	376.808	4.958	0.00348848
1846	OH	Wyandot County, Ohio	8265	376.772	4.55865	0.00348815
1847	MO	Bates County, Missouri	6080	375.694	6.17918	0.00347817
1848	TX	Colorado County, Texas	7897	375.636	4.75669	0.00347763
1849	GA	Chattahoochee County, Georgia	4635	375.321	8.09753	0.00347471
1850	CO	Grand County, Colorado	6936	374.807	5.4038	0.00346996
1851	TX	Freestone County, Texas	8040	374.641	4.65972	0.00346842
1852	KY	Pendleton County, Kentucky	5618	374.599	6.66783	0.00346803
1853	PA	Potter County, Pennsylvania	6540	374.402	5.72479	0.0034662
1854	IL	Mercer County, Illinois	6131	373.796	6.09682	0.0034606
1855	MO	Dallas County, Missouri	6492	373.424	5.75206	0.00345715
1856	NE	Saunders County, Nebraska	8381	372.425	4.44368	0.0034479
1857	MN	Hubbard County, Minnesota	8290	369.968	4.46282	0.00342516
1858	CO	Las Animas County, Colorado	6314	368.975	5.84375	0.00341596
1859	FL	Madison County, Florida	7479	368.886	4.93229	0.00341514
1860	AL	Randolph County, Alabama	8236	366.876	4.45454	0.00339653
1861	TN	Trousdale County, Tennessee	5879	365.657	6.21971	0.00338524
1862	AL	Geneva County, Alabama	10077	364.923	3.62134	0.00337845
1863	SD	Clay County, South Dakota	5784	363.138	6.27832	0.00336192
1864	GA	Brantley County, Georgia	6675	362.942	5.43734	0.00336011
1865	IA	Tama County, Iowa	6400	362.412	5.66268	0.0033552
1866	TX	Madison County, Texas	6312	360.577	5.71256	0.00333821
1867	OR	Union County, Oregon	9936	360.488	3.6281	0.00333739
1868	FL	Franklin County, Florida	5788	360.245	6.22399	0.00333514
1869	VA	Sussex County, Virginia	5404	360.178	6.66503	0.00333452
1870	MI	Leelanau County, Michigan	9102	360.109	3.95637	0.00333388
1871	IL	Perry County, Illinois	9243	359.999	3.89483	0.00333287
1872	KS	Bourbon County, Kansas	5252	359.605	6.84701	0.00332921
1873	ND	Stutsman County, North Dakota	8908	359.389	4.03445	0.00332722
1874	GA	Towns County, Georgia	5142	359.312	6.98778	0.0033265
1875	KY	Henry County, Kentucky	5927	359.234	6.06098	0.00332578
1876	ID	Gem County, Idaho	7182	359.185	5.00118	0.00332533
1877	SC	Hampton County, South Carolina	7414	359.119	4.84379	0.00332472
1878	AR	Poinsett County, Arkansas	8405	358.899	4.27007	0.00332268
1879	TX	Robertson County, Texas	6221	358.792	5.76744	0.00332169
1880	WI	Sawyer County, Wisconsin	7483	357.857	4.78227	0.00331303
1881	TX	Gray County, Texas	8495	357.177	4.20456	0.00330674
1882	IL	Fayette County, Illinois	9510	357.115	3.75516	0.00330617
1883	MN	Dodge County, Minnesota	7646	356.503	4.6626	0.0033005
1884	TX	Moore County, Texas	7649	356.384	4.65922	0.0032994
1885	KS	Barton County, Kansas	9502	356.333	3.75008	0.00329892
1886	IL	Wayne County, Illinois	6092	355.929	5.84257	0.00329519
1887	TN	DeKalb County, Tennessee	7682	355.46	4.62717	0.00329084
1888	MO	Pike County, Missouri	7267	354.191	4.87397	0.0032791
1889	IL	Saline County, Illinois	9016	354.044	3.92684	0.00327773
1890	IA	Harrison County, Iowa	5591	353.579	6.32407	0.00327342
1891	IN	Spencer County, Indiana	7825	353.407	4.51639	0.00327184
1892	MO	Miller County, Missouri	9246	353.216	3.8202	0.00327007
1893	IL	Carroll County, Illinois	6979	352.538	5.05142	0.00326379
1894	NC	Bertie County, North Carolina	7568	352.497	4.65773	0.00326341
1895	IN	Jay County, Indiana	7548	351.951	4.66283	0.00325835
1896	WI	Burnett County, Wisconsin	6929	351.819	5.07749	0.00325713
1897	IL	De Witt County, Illinois	5947	351.591	5.91207	0.00325502
1898	SD	Yankton County, South Dakota	9390	351.019	3.73822	0.00324973
1899	NC	Martin County, North Carolina	8046	350.02	4.35024	0.00324048
1900	AR	Logan County, Arkansas	7943	349.881	4.40489	0.00323919
1901	MN	Brown County, Minnesota	9973	349.665	3.50612	0.00323719
1902	LA	Sabine Parish, Louisiana	8415	349.113	4.1487	0.00323208
1903	TX	Gonzales County, Texas	7244	349.062	4.81864	0.00323161
1904	PA	Montour County, Pennsylvania	6880	349.046	5.07334	0.00323146
1905	MO	Nodaway County, Missouri	8436	348.757	4.13415	0.00322878
1906	VA	Martinsville city, Virginia	4783	348.549	7.28724	0.00322686
1907	GA	Elbert County, Georgia	7263	347.581	4.78563	0.00321789
1908	NC	Anson County, North Carolina	8461	347.538	4.10753	0.0032175
1909	MS	Stone County, Mississippi	7446	347.461	4.66641	0.00321679
1910	VA	Buckingham County, Virginia	7482	347.417	4.64337	0.00321638
1911	TX	Hockley County, Texas	7711	347.099	4.50135	0.00321343
1912	ID	Cassia County, Idaho	8635	346.623	4.01416	0.00320903
1913	OK	Garvin County, Oklahoma	9415	345.989	3.67487	0.00320316
1914	IA	Dickinson County, Iowa	6988	345.527	4.94457	0.00319888
1915	AR	Cleburne County, Arkansas	9823	345.299	3.5152	0.00319677
1916	KY	Simpson County, Kentucky	7284	344.873	4.73467	0.00319283
1917	MO	Morgan County, Missouri	8118	344.826	4.24767	0.00319239
1918	IN	Vermillion County, Indiana	5959	344.642	5.78356	0.00319069
1919	IL	Johnson County, Illinois	6628	344.382	5.19586	0.00318828
1920	NV	Humboldt County, Nevada	6601	343.83	5.20876	0.00318317
1921	TX	Uvalde County, Texas	8995	343.724	3.82128	0.00318219
1922	IL	Marshall County, Illinois	4615	343.584	7.44495	0.0031809
1923	TX	Jones County, Texas	10483	342.81	3.27016	0.00317373
1924	WV	Wyoming County, West Virginia	8336	342.514	4.10885	0.00317098
1925	IN	Carroll County, Indiana	7668	342.506	4.4667	0.00317092
1926	IA	Fayette County, Iowa	7684	342.479	4.45704	0.00317066
1927	MS	Leake County, Mississippi	7651	342.434	4.47567	0.00317025
1928	CO	Alamosa County, Colorado	6048	342.026	5.6552	0.00316647
1929	TN	Benton County, Tennessee	6275	341.994	5.4501	0.00316617
1930	VA	Floyd County, Virginia	6163	341.719	5.54469	0.00316363
1931	KY	Wayne County, Kentucky	7392	341.652	4.62191	0.00316301
1932	IA	Mills County, Iowa	5402	341.188	6.31595	0.00315871
1933	TX	Scurry County, Texas	6722	340.478	5.06513	0.00315214
1934	IA	Mahaska County, Iowa	8346	339.904	4.07265	0.00314682
1935	VA	Madison County, Virginia	5269	339.184	6.43735	0.00314016
1936	CO	Gunnison County, Colorado	7486	338.627	4.52348	0.00313501
1937	AR	Polk County, Arkansas	7275	337.74	4.64247	0.00312679
1938	KY	Mason County, Kentucky	6301	337.568	5.35736	0.00312519
1939	WY	Lincoln County, Wyoming	7346	337.225	4.59059	0.00312202
1940	IN	Orange County, Indiana	7497	337.033	4.49557	0.00312025
1941	IN	Perry County, Indiana	8185	336.805	4.11491	0.00311814
1942	TX	Houston County, Texas	9786	336.694	3.44057	0.00311711
1943	FL	Glades County, Florida	5951	336.593	5.65608	0.00311617
1944	OK	Texas County, Oklahoma	7812	336.507	4.30757	0.00311538
1945	IL	Warren County, Illinois	6507	335.629	5.15797	0.00310725
1946	OK	McIntosh County, Oklahoma	7443	335.205	4.50363	0.00310332
1947	LA	Franklin Parish, Louisiana	7335	333.721	4.54971	0.00308959
1948	MS	Holmes County, Mississippi	6162	333.293	5.40885	0.00308562
1949	IL	Lawrence County, Illinois	6962	332.658	4.7782	0.00307974
1950	MN	Nobles County, Minnesota	8170	332.36	4.06805	0.00307698
1951	MO	Henry County, Missouri	8272	331.948	4.01291	0.00307317
1952	TN	Polk County, Tennessee	7086	331.902	4.68392	0.00307275
1953	TX	Karnes County, Texas	7106	331.774	4.66893	0.00307156
1954	VA	Patrick County, Virginia	7092	331.719	4.67736	0.00307104
1955	IL	Shelby County, Illinois	8162	331.128	4.05694	0.00306557
1956	WY	Uinta County, Wyoming	7276	330.941	4.5484	0.00306385
1957	IA	Buena Vista County, Iowa	7695	330.402	4.29372	0.00305885
1958	AR	Hempstead County, Arkansas	7111	330.126	4.64247	0.0030563
1959	IA	Henry County, Iowa	8388	329.716	3.93081	0.00305251
1960	AK	North Slope Borough, Alaska	5388	329.559	6.11653	0.00305105
1961	VA	Giles County, Virginia	6545	329.381	5.03257	0.00304941
1962	MO	DeKalb County, Missouri	5234	329.136	6.28841	0.00304713
1963	NE	Dakota County, Nebraska	7630	328.308	4.30285	0.00303947
1964	AR	Columbia County, Arkansas	8409	328.256	3.90363	0.00303899
1965	IA	Plymouth County, Iowa	9530	327.853	3.44022	0.00303526
1966	MS	Newton County, Mississippi	7551	327.609	4.33862	0.003033
1967	MO	Ste. Genevieve County, Missouri	7508	327.588	4.36318	0.0030328
1968	MS	Grenada County, Mississippi	7606	327.451	4.30517	0.00303154
1969	LA	Morehouse Parish, Louisiana	9871	327.443	3.31722	0.00303146
1970	MN	Sibley County, Minnesota	5761	327.317	5.68161	0.0030303
1971	MS	Clay County, Mississippi	6728	326.073	4.8465	0.00301877
1972	TN	Fentress County, Tennessee	7146	325.975	4.56164	0.00301787
1973	TX	Blanco County, Texas	4600	325.802	7.08266	0.00301627
1974	WI	Green Lake County, Wisconsin	7527	325.534	4.32488	0.00301379
1975	MS	Tishomingo County, Mississippi	7207	324.967	4.50904	0.00300853
1976	MS	Winston County, Mississippi	6492	324.753	5.00235	0.00300655
1977	KY	Adair County, Kentucky	7260	324.638	4.47159	0.00300549
1978	ND	McKenzie County, North Dakota	5682	324.582	5.71245	0.00300497
1979	AL	Henry County, Alabama	6470	324.389	5.01373	0.00300318
1980	NE	Seward County, Nebraska	6795	324.263	4.77208	0.00300202
1981	AL	Clarke County, Alabama	8433	323.885	3.84068	0.00299852
1982	TN	Johnson County, Tennessee	8070	323.735	4.01159	0.00299713
1983	MS	Chickasaw County, Mississippi	6282	322.786	5.13826	0.00298834
1984	OH	Paulding County, Ohio	7041	322.499	4.5803	0.00298569
1985	NC	Gates County, North Carolina	4073	322.455	7.9169	0.00298528
1986	MO	Vernon County, Missouri	7092	322.293	4.54446	0.00298379
1987	IA	Bremer County, Iowa	9281	322.243	3.47207	0.00298332
1988	NC	Northampton County, North Carolina	6657	322.122	4.83884	0.0029822
1989	MI	Montmorency County, Michigan	3982	321.935	8.08476	0.00298047
1990	MI	Arenac County, Michigan	6184	320.88	5.18888	0.0029707
1991	KY	Russell County, Kentucky	6703	319.712	4.76969	0.00295989
1992	PA	Fulton County, Pennsylvania	5712	319.474	5.59303	0.00295769
1993	MN	Waseca County, Minnesota	6893	318.988	4.62771	0.00295319
1994	TX	Pecos County, Texas	6650	318.687	4.79228	0.00295039
1995	TX	Leon County, Texas	6073	318.289	5.24106	0.00294672
1996	KY	Breckinridge County, Kentucky	7867	318.221	4.04501	0.00294609
1997	GA	Emanuel County, Georgia	8034	317.887	3.95677	0.00294299
1998	AR	Marion County, Arkansas	6901	317.838	4.60567	0.00294253
[truncated: 1,086 more rows]

## Sheet: Suppl_Table_11
Supplementary Table 11. Estimated MSM populations in 50 states and the District of Columbia, ranked by size of MSM population using prevalence estimates of men of men who ever had sex with men*
Rank	State		Adult males(N)	MSM (N)	MSM (%)	% of total MSM
1	CA	California	15092993	1606697	10.6453	14.8748
2	TX	Texas	10676141	904294	8.47023	8.37194
3	FL	Florida	8318714	886414	10.6557	8.20641
4	NY	New York	7666027	769674	10.0401	7.12563
5	IL	Illinois	4845934	407981	8.41903	3.77708
6	PA	Pennsylvania	5005473	391778	7.82699	3.62707
7	GA	Georgia	3918344	338085	8.62826	3.12998
8	OH	Ohio	4456327	326150	7.3188	3.01949
9	NJ	New Jersey	3492639	306690	8.78105	2.83933
10	NC	North Carolina	3901719	297142	7.61566	2.75093
11	WA	Washington	2983509	291168	9.75925	2.69563
12	MA	Massachusetts	2702673	279682	10.3484	2.58929
13	MI	Michigan	3864050	272245	7.04558	2.52044
14	VA	Virginia	3255740	263997	8.10867	2.44408
15	AZ	Arizona	2715833	247166	9.10094	2.28826
16	CO	Colorado	2250459	204683	9.09516	1.89495
17	MD	Maryland	2279740	203808	8.93999	1.88686
18	TN	Tennessee	2587094	191332	7.39563	1.77135
19	IN	Indiana	2529026	182025	7.19744	1.68519
20	MO	Missouri	2317242	169955	7.33437	1.57344
21	MN	Minnesota	2161621	162892	7.53564	1.50805
22	OR	Oregon	1652902	150844	9.12603	1.39651
23	WI	Wisconsin	2275140	150798	6.62806	1.39608
24	SC	South Carolina	1910038	132324	6.92781	1.22505
25	NV	Nevada	1198598	123588	10.311	1.14418
26	LA	Louisiana	1707087	122933	7.20131	1.13811
27	KY	Kentucky	1691374	118230	6.99017	1.09457
28	CT	Connecticut	1373574	117496	8.55404	1.08778
29	AL	Alabama	1861340	115398	6.19975	1.06836
30	OK	Oklahoma	1475525	105188	7.12887	0.97383
31	UT	Utah	1156059	91213.2	7.89001	0.84445
32	IA	Iowa	1207151	73685	6.10404	0.682174
33	KS	Kansas	1099110	73497	6.68695	0.680434
34	AR	Arkansas	1118227	71516.5	6.39552	0.662098
35	NM	New Mexico	799990	68819.6	8.60255	0.63713
36	HI	Hawaii	573981	60772.5	10.5879	0.56263
37	MS	Mississippi	1081825	60160.9	5.56106	0.556968
38	DC	District of Columbia	264627	52968.5	20.0163	0.490382
39	ME	Maine	538251	45410.3	8.43664	0.420408
40	NH	New Hampshire	550142	45335.4	8.24067	0.419714
41	NE	Nebraska	723943	45012.1	6.21763	0.416721
42	WV	West Virginia	703779	44268.6	6.29013	0.409838
43	RI	Rhode Island	424360	41763.2	9.84146	0.386643
44	ID	Idaho	681530	40365	5.9227	0.373698
45	DE	Delaware	371822	39421.4	10.6022	0.364963
46	MT	Montana	421606	22069	5.23451	0.204314
47	VT	Vermont	256089	21063.4	8.22502	0.195004
48	AK	Alaska	283116	19292.2	6.81424	0.178607
49	SD	South Dakota	332921	17090.7	5.13357	0.158226
50	ND	North Dakota	303212	15433	5.08982	0.142878
51	WY	Wyoming	222567	11674.5	5.24539	0.108082
			125281184	1.08015e+07
* State-level estimates were created by applying National Health and Nutrition Examination Survey (NHANES) urbanicity-level estimates of men who have sex with men to 2020 Decennial Census county-level estimates of same-sex male households.

## Sheet: Suppl_Table_12
Supplementary Table 12.The CBSAs with the estimated MSM populations, ranked according to size of MSM population, using prevalence estimates of men who ever had sex with men
Rank	CBSA	Adult males(N)	MSM (N)	MSM (%)	% of total MSM
1	New York-Newark-Jersey City, NY-NJ-PA	7809260	808928	10.3586	7.75197
2	Los Angeles-Long Beach-Anaheim, CA	5076765	562195	11.0739	5.38753
3	Chicago-Naperville-Elgin, IL-IN-WI	3607920	336260	9.32006	3.22239
4	Miami-Fort Lauderdale-West Palm Beach, FL	2338840	326054	13.9408	3.12458
5	San Francisco-Oakland-Hayward, CA	1870337	271988	14.5422	2.60647
6	Dallas-Fort Worth-Arlington, TX	2795943	270743	9.68343	2.59454
7	Washington-Arlington-Alexandria, DC-VA-MD	2347283	249894	10.6461	2.39474
8	Houston-The Woodlands-Sugar Land, TX	2569702	233171	9.07385	2.23448
9	Atlanta-Sandy Springs-Roswell, GA	2203237	231616	10.5125	2.21958
10	Philadelphia-Camden-Wilmington, PA-NJ-DE-	2338704	216862	9.27272	2.07819
11	Boston-Cambridge-Newton, MA-NH	1900430	210336	11.0678	2.01566
12	Riverside-San Bernardino-Ontario, CA	1692045	196976	11.6413	1.88762
13	Seattle-Tacoma-Bellevue, WA	1568855	184761	11.7768	1.77057
14	Phoenix-Mesa-Scottsdale, AZ	1814491	178289	9.82586	1.70855
15	San Diego-Carlsbad, CA	1289231	144352	11.1968	1.38333
16	Tampa-St. Petersburg-Clearwater, FL	1219381	131392	10.7753	1.25914
17	Denver-Aurora-Lakewood, CO	1147020	128742	11.224	1.23373
18	Detroit-Warren-Dearborn, MI	1658761	127679	7.69723	1.22355
19	Minneapolis-St. Paul-Bloomington, MN-WI	1389513	126201	9.08238	1.20939
20	Orlando-Kissimmee-Sanford, FL	1002023	118268	11.803	1.13337
21	Portland-Vancouver-Hillsboro, OR-WA	969969	112621	11.6108	1.07925
22	Austin-Round Rock, TX	872458	99771.3	11.4357	0.956111
23	Las Vegas-Henderson-Paradise, NV	862894	97165.2	11.2604	0.931136
24	Baltimore-Columbia-Towson, MD	1049136	93894.3	8.94968	0.899791
25	St. Louis, MO-IL	1052747	85361.7	8.10847	0.818023
26	San Antonio-New Braunfels, TX	934597	85200.9	9.11633	0.816482
27	Sacramento--Roseville--Arden-Arcade, CA	892935	84342.7	9.44556	0.808258
28	Charlotte-Concord-Gastonia, NC-SC	962869	84319.3	8.75709	0.808034
29	Columbus, OH	795683	76372.7	9.59839	0.731882
30	Pittsburgh, PA	931095	76080.9	8.17112	0.729085
31	San Jose-Sunnyvale-Santa Clara, CA	790006	74948.1	9.48703	0.718229
32	Kansas City, MO-KS	808742	72401.2	8.95233	0.693823
33	Indianapolis-Carmel-Anderson, IN	769127	68146.2	8.8602	0.653046
34	Cincinnati, OH-KY-IN	831687	66906.3	8.04464	0.641164
35	Nashville-Davidson--Murfreesboro--Frankli	747157	66825.1	8.94392	0.640386
36	Cleveland-Elyria, OH	788432	62239.9	7.89413	0.596446
37	Providence-Warwick, RI-MA	645423	61704.1	9.56026	0.591312
38	Virginia Beach-Norfolk-Newport News, VA-N	665669	55776.3	8.37898	0.534505
39	Jacksonville, FL	598104	52479.7	8.77435	0.502915
40	Salt Lake City, UT	461222	49111	10.648	0.470632
41	Milwaukee-Waukesha-West Allis, WI	584169	47085.9	8.06032	0.451225
42	Oklahoma City, OK	523753	46239.2	8.82844	0.443111
43	Raleigh, NC	513913	45219.9	8.79914	0.433344
44	New Orleans-Metairie, LA	466720	44023.9	9.43261	0.421882
45	Louisville/Jefferson County, KY-IN	493800	43914.3	8.89314	0.420832
46	Richmond, VA	497645	43867.5	8.81503	0.420384
47	Urban Honolulu, HI	403400	41452.2	10.2757	0.397238
48	Tucson, AZ	405970	39848.5	9.81564	0.38187
49	Hartford-West Hartford-East Hartford, CT	466188	39810.7	8.53963	0.381507
50	Memphis, TN-MS-AR	477078	37381.8	7.83556	0.35823
51	Buffalo-Cheektowaga-Niagara Falls, NY	447950	36689.3	8.19049	0.351594
52	Rochester, NY	416594	35959.3	8.63174	0.344599
53	Birmingham-Hoover, AL	430942	34681.1	8.04775	0.33235
54	Albuquerque, NM	347457	34458.8	9.91744	0.33022
55	North Port-Sarasota-Bradenton, FL	332160	32234.8	9.7046	0.308907
56	Grand Rapids-Wyoming, MI	404712	31742.5	7.84324	0.30419
57	Worcester, MA-CT	378755	30651.4	8.09267	0.293733
58	Bridgeport-Stamford-Norwalk, CT	354425	29979	8.45848	0.287289
59	Albany-Schenectady-Troy, NY	348494	29525.3	8.47226	0.282942
60	Fresno, CA	359410	29197.1	8.12363	0.279797
61	Tulsa, OK	373353	28432.1	7.61533	0.272465
62	Cape Coral-Fort Myers, FL	303184	28359.4	9.35385	0.271769
63	New Haven-Milford, CT	326678	28193.4	8.63034	0.270178
64	Omaha-Council Bluffs, NE-IA	352137	26900.1	7.6391	0.257784
65	Knoxville, TN	345820	26112.2	7.55082	0.250234
66	Allentown-Bethlehem-Easton, PA-NJ	328631	25110.9	7.64107	0.240639
67	Oxnard-Thousand Oaks-Ventura, CA	318947	24761.8	7.76363	0.237293
68	Madison, WI	267493	24589.4	9.19254	0.235641
69	Greenville-Anderson-Mauldin, SC	345741	24410.5	7.06035	0.233927
70	Bakersfield, CA	328904	24218.3	7.36334	0.232085
71	Lakeland-Winter Haven, FL	271357	24193.3	8.91566	0.231845
72	Charleston-North Charleston, SC	299500	24147.8	8.06271	0.231409
73	Columbia, SC	305419	23334	7.64001	0.223611
74	El Paso, TX	310219	23240.2	7.49156	0.222712
75	Baton Rouge, LA	313577	22484.3	7.17026	0.215468
76	Dayton, OH	304264	22412.8	7.36625	0.214783
77	Portland-South Portland, ME	216260	22342.4	10.3313	0.214108
78	Santa Rosa, CA	189681	22273.9	11.7428	0.213451
79	Colorado Springs, CO	288761	22232.8	7.69939	0.213058
80	Greensboro-High Point, NC	285181	21742.5	7.6241	0.208359
81	Stockton-Lodi, CA	282752	21557.9	7.62432	0.20659
82	Deltona-Daytona Beach-Ormond Beach, FL	266420	21323.3	8.00364	0.204342
83	Little Rock-North Little Rock-Conway, AR	272946	21123.8	7.7392	0.20243
84	Durham-Chapel Hill, NC	221125	20953.7	9.47594	0.2008
85	Des Moines-West Des Moines, IA	244691	20933.3	8.555	0.200605
86	Akron, OH	268965	20285.9	7.5422	0.1944
87	Boise City, ID	283382	20267	7.15182	0.194219
88	Springfield, MA	237720	20045	8.43217	0.192091
89	McAllen-Edinburg-Mission, TX	290288	19929.1	6.86528	0.190981
90	Syracuse, NY	252127	19636.6	7.78837	0.188178
91	Palm Bay-Melbourne-Titusville, FL	239939	19488.8	8.12239	0.186761
92	Salisbury, MD-DE	162530	19340.9	11.8999	0.185345
93	Asheville, NC	181796	19003.9	10.4534	0.182115
94	Harrisburg-Carlisle, PA	225857	18750.1	8.30174	0.179682
95	Winston-Salem, NC	249356	18622.4	7.4682	0.178459
96	Lexington-Fayette, KY	192012	17834.4	9.28819	0.170908
97	Reno, NV	194640	17824.8	9.15785	0.170816
98	Spokane-Spokane Valley, WA	230712	17731.8	7.68569	0.169924
99	Wichita, KS	241881	17434.9	7.20804	0.167079
100	Toledo, OH	226774	17018.1	7.50441	0.163084
101	Pensacola-Ferry Pass-Brent, FL	199157	16664.6	8.36758	0.159698
102	Chattanooga, TN-GA	211677	16542.5	7.81499	0.158528
103	Vallejo-Fairfield, CA	174408	16417.8	9.41342	0.157332
104	Ogden-Clearfield, UT	240332	16318.3	6.78989	0.156378
105	Fayetteville-Springdale-Rogers, AR-MO	208720	15952.8	7.64313	0.152876
106	Scranton--Wilkes-Barre--Hazleton, PA	222026	15761.1	7.09877	0.151039
107	Port St. Lucie, FL	190964	15404.7	8.06682	0.147624
108	Augusta-Richmond County, GA-SC	224492	15171.5	6.75813	0.145389
109	Modesto, CA	198392	14640.3	7.37946	0.140298
110	Santa Maria-Santa Barbara, CA	172252	14516.4	8.42744	0.139111
111	Manchester-Nashua, NH	166469	14296.7	8.58821	0.137006
112	Lansing-East Lansing, MI	181960	14285.5	7.85089	0.136898
113	Lancaster, PA	204379	14242.7	6.96879	0.136489
114	Ann Arbor, MI	147912	14202.1	9.60172	0.136099
115	Myrtle Beach-Conway-North Myrtle Beach, S	192941	14119	7.31781	0.135303
116	Salinas, CA	164370	14017	8.52771	0.134325
117	Naples-Immokalee-Marco Island, FL	150928	13665	9.05395	0.130952
118	Provo-Orem, UT	223740	13659.5	6.10507	0.130899
119	Springfield, MO	178268	13247.8	7.43142	0.126954
120	Savannah, GA	148376	13224.7	8.91295	0.126732
121	Huntsville, AL	186257	12906.1	6.92922	0.12368
122	Youngstown-Warren-Boardman, OH-PA	210197	12852.5	6.1145	0.123166
123	Lafayette, LA	172681	12795.1	7.40967	0.122616
124	Jackson, MS	209065	12716.2	6.08243	0.12186
125	Corpus Christi, TX	167941	12591.8	7.49775	0.120668
126	Eugene, OR	152904	12471.5	8.15643	0.119515
127	York-Hanover, PA	173642	12455.6	7.17313	0.119362
128	Trenton, NJ	147741	12357.9	8.36458	0.118426
129	Killeen-Temple, TX	170157	12222.1	7.18284	0.117125
130	Anchorage, AK	152974	12035.5	7.86771	0.115337
131	Fort Wayne, IN	162174	12010.9	7.40619	0.115101
132	Salem, OR	161896	11825.9	7.30463	0.113328
133	Reading, PA	161658	11799.2	7.29884	0.113072
134	Tallahassee, FL	147292	11130.1	7.5565	0.10666
135	Visalia-Porterville, CA	162596	11017.9	6.77624	0.105585
136	Boulder, CO	134783	10992.3	8.15553	0.105339
137	Barnstable Town, MA	92669	10906.1	11.7689	0.104514
138	Mobile, AL	149568	10897.1	7.2857	0.104427
139	Ocala, FL	145175	10889.9	7.5012	0.104358
140	Gainesville, FL	115653	10569.9	9.13928	0.101291
141	Gulfport-Biloxi-Pascagoula, MS	146580	10555.5	7.20116	0.101153
142	Fort Collins, CO	142071	10527.5	7.41001	0.100885
143	Shreveport-Bossier City, LA	153544	10487.6	6.83035	0.100503
144	Bremerton-Silverdale, WA	110816	10424.4	9.40693	0.0998971
145	Santa Cruz-Watsonville, CA	108493	10228	9.42732	0.098015
146	Davenport-Moline-Rock Island, IA-IL	144736	10037.3	6.93492	0.0961879
147	Beaumont-Port Arthur, TX	156904	10002.1	6.37466	0.0958503
148	Canton-Massillon, OH	152082	9894.28	6.50588	0.0948171
149	Flint, MI	150894	9758.73	6.46728	0.0935182
150	Hilo, HI	78507	9690.37	12.3433	0.0928631
151	Kalamazoo-Portage, MI	127638	9661.18	7.5692	0.0925833
152	Hickory-Lenoir-Morganton, NC	142195	9579.63	6.73697	0.0918019
153	Brownsville-Harlingen, TX	141984	9546.76	6.72383	0.0914869
154	Peoria, IL	137507	9482.93	6.89633	0.0908752
155	Fayetteville, NC	139992	9407.1	6.71974	0.0901485
156	Huntington-Ashland, WV-KY-OH	134707	9370.98	6.95656	0.0898023
157	San Luis Obispo-Paso Robles-Arroyo Grande	114233	9277.17	8.12127	0.0889034
158	Roanoke, VA	119500	9103.42	7.61792	0.0872383
159	Lincoln, NE	130631	8986.77	6.87951	0.0861204
160	Olympia-Tumwater, WA	110798	8976.02	8.10124	0.0860174
161	South Bend-Mishawaka, IN-MI	120923	8931.43	7.38604	0.0855901
162	Wilmington, NC	109507	8918.88	8.14458	0.0854698
163	Evansville, IN-KY	116965	8819.72	7.54048	0.0845196
164	Santa Fe, NM	61207	8774.66	14.336	0.0840878
165	Spartanburg, SC	130316	8727.65	6.69729	0.0836372
166	Hagerstown-Martinsburg, MD-WV	106843	8727.36	8.16839	0.0836345
167	Lubbock, TX	119285	8609.64	7.21771	0.0825064
168	Norwich-New London, CT	106351	8554.43	8.04358	0.0819773
169	Utica-Rome, NY	113817	8501.58	7.46952	0.0814708
170	Green Bay, WI	125323	8463.1	6.75303	0.0811021
171	Montgomery, AL	141311	8304.07	5.87645	0.0795781
172	Atlantic City-Hammonton, NJ	103405	8177.23	7.90796	0.0783626
173	Columbus, GA-AL	114762	8166.94	7.11641	0.078264
174	Rockford, IL	126056	8143.8	6.46047	0.0780423
175	Kingston, NY	73565	8048.49	10.9407	0.0771289
176	Greeley, CO	120224	7982.61	6.63978	0.0764975
177	Clarksville, TN-KY	110933	7956.24	7.17212	0.0762449
178	Kingsport-Bristol-Bristol, TN-VA	120012	7885.03	6.5702	0.0755624
179	Burlington-South Burlington, VT	89134	7852.04	8.80925	0.0752463
180	Amarillo, TX	100518	7455.66	7.41724	0.0714478
181	Kennewick-Richland, WA	109696	7428.57	6.77196	0.0711881
182	Torrington, CT	74270	7345.34	9.89004	0.0703905
183	Crestview-Fort Walton Beach-Destin, FL	112356	7207	6.41444	0.0690649
184	Cedar Rapids, IA	104197	7202.76	6.91263	0.0690242
185	Duluth, MN-WI	113326	7188.12	6.34287	0.0688839
186	Claremont-Lebanon, NH-VT	89803	7154.83	7.96725	0.0685649
187	Kahului-Wailuku-Lahaina, HI	63860	7071.01	11.0727	0.0677617
188	Erie, PA	105027	6999.12	6.66412	0.0670727
189	Bellingham, WA	88738	6729.81	7.58392	0.064492
190	Fort Smith, AR-OK	101740	6700.5	6.5859	0.064211
191	Merced, CA	98929	6678.98	6.75128	0.0640048
192	Charlottesville, VA	91192	6669.19	7.31336	0.0639111
193	Waco, TX	99703	6596.25	6.6159	0.0632121
194	Binghamton, NY	96919	6502.89	6.70961	0.0623173
195	Champaign-Urbana, IL	93369	6452.54	6.9108	0.0618349
196	College Station-Bryan, TX	105997	6446.38	6.08166	0.0617758
197	Key West, FL	36617	6321.42	17.2636	0.0605783
198	Fargo, ND-MN	95858	6267.58	6.5384	0.0600624
199	Bloomington, IN	66174	6118.81	9.24654	0.0586367
200	Las Cruces, NM	80386	6071	7.55231	0.0581786
201	Sioux Falls, SD	101714	5998.17	5.8971	0.0574806
202	Athens-Clarke County, GA	81084	5997.87	7.39711	0.0574777
203	Laredo, TX	88964	5960.92	6.70038	0.0571237
204	Johnson City, TN	81218	5933.75	7.30596	0.0568633
205	Lynchburg, VA	99139	5923.39	5.97483	0.056764
206	Prescott, AZ	96982	5897.7	6.08124	0.0565178
207	Charleston, WV	80889	5862.19	7.2472	0.0561775
208	Medford, OR	85724	5651.07	6.59217	0.0541543
209	Appleton, WI	92134	5585.01	6.06183	0.0535213
210	Springfield, IL	76842	5544.28	7.21517	0.053131
211	Punta Gorda, FL	79518	5534.25	6.95974	0.0530348
212	Jacksonville, NC	86592	5494.68	6.34548	0.0526556
213	Chico, CA	82595	5487.3	6.64363	0.052585
214	Lafayette-West Lafayette, IN	85279	5480.54	6.4266	0.0525202
215	Iowa City, IA	68135	5455.7	8.00719	0.0522821
216	Panama City, FL	75326	5426.19	7.2036	0.0519993
217	Tuscaloosa, AL	96420	5376.97	5.57661	0.0515276
218	Lake Charles, LA	80334	5372.55	6.68777	0.0514853
219	Macon, GA	84712	5355.26	6.32173	0.0513196
220	Lake Havasu City-Kingman, AZ	89543	5312.77	5.93321	0.0509124
221	Columbia, MO	69386	5218.91	7.52156	0.0500129
222	Hilton Head Island-Bluffton-Beaufort, SC	84788	5140.29	6.06252	0.0492595
223	Yakima, WA	91054	5073.41	5.57187	0.0486186
224	Daphne-Fairhope-Foley, AL	87305	5070.9	5.80826	0.0485946
225	Blacksburg-Christiansburg-Radford, VA	75810	5042.07	6.65094	0.0483183
226	East Stroudsburg, PA	65707	4965.41	7.55689	0.0475836
227	Tyler, TX	83779	4869.31	5.81209	0.0466627
228	Topeka, KS	85759	4760.88	5.55147	0.0456236
229	Longview, TX	81015	4737.55	5.84774	0.0454
230	Napa, CA	53696	4720.3	8.79078	0.0452347
231	Rochester, MN	83797	4652.63	5.55226	0.0445863
232	Gainesville, GA	74635	4620.36	6.1906	0.044277
233	Bloomington, IL	70401	4612.6	6.5519	0.0442027
234	Pittsfield, MA	51488	4490.89	8.72221	0.0430363
235	State College, PA	70003	4441.5	6.34473	0.042563
236	Hudson, NY	25036	4391.28	17.5399	0.0420817
237	Concord, NH	61638	4370.85	7.09116	0.0418859
238	Sebastian-Vero Beach, FL	63666	4341.32	6.8189	0.041603
239	Racine, WI	74928	4319.48	5.76484	0.0413937
240	Dover, DE	65867	4314.73	6.55067	0.0413481
241	Pueblo, CO	63912	4262.75	6.66972	0.04085
242	Holland, MI	45654	4250.89	9.3111	0.0407364
243	Greenville, NC	60633	4246.52	7.00365	0.0406945
244	Bowling Green, KY	66646	4243.06	6.36657	0.0406614
245	Eureka-Arcata-Fortuna, CA	54107	4238.96	7.83441	0.0406221
246	Houma-Thibodaux, LA	75220	4223.8	5.61526	0.0404767
247	Bangor, ME	61053	4163.88	6.82011	0.0399026
248	Ithaca, NY	44041	4159.55	9.44472	0.0398611
249	Yuma, AZ	76580	4138.34	5.40394	0.0396578
250	Yuba City, CA	66397	4116.79	6.20027	0.0394513
251	Augusta-Waterville, ME	48612	4051.81	8.335	0.0388286
252	Bend-Redmond, OR	77597	4046.4	5.21464	0.0387768
253	Oshkosh-Neenah, WI	68164	4023.76	5.90306	0.0385598
254	Eau Claire, WI	67348	4023.56	5.97428	0.0385579
255	Warner Robins, GA	71363	4009.09	5.61789	0.0384192
256	Lawrence, KS	47085	3999.55	8.49431	0.0383277
257	Redding, CA	69696	3983.31	5.71526	0.0381722
258	Homosassa Springs, FL	63035	3961.02	6.28384	0.0379585
259	Morgantown, WV	58644	3944.98	6.727	0.0378049
260	Flagstaff, AZ	56278	3943.52	7.00722	0.0377909
261	St. Cloud, MN	76042	3909.04	5.14064	0.0374605
262	Burlington, NC	62133	3908.23	6.29011	0.0374527
263	Vineland-Bridgeton, NJ	60741	3904.17	6.42757	0.0374138
264	Joplin, MO	66414	3871.61	5.82951	0.0371018
265	Terre Haute, IN	67399	3846.15	5.70654	0.0368578
266	Midland, TX	63769	3818.12	5.98742	0.0365891
267	Odessa, TX	60426	3782.73	6.26011	0.03625
268	Elkhart-Goshen, IN	73371	3768.36	5.13603	0.0361123
269	Abilene, TX	67908	3735.32	5.50056	0.0357957
270	Saginaw, MI	70853	3689.55	5.20733	0.035357
271	Jackson, MI	64809	3687.64	5.69001	0.0353388
272	Hanford-Corcoran, CA	61973	3659.74	5.90538	0.0350714
273	Muskegon, MI	67540	3650.95	5.40561	0.0349871
274	Auburn-Opelika, AL	65691	3639.15	5.5398	0.0348741
275	Billings, MT	65625	3635.2	5.53935	0.0348362
276	Niles-Benton Harbor, MI	58213	3623.26	6.22413	0.0347217
277	Florence, SC	70763	3594.11	5.07908	0.0344424
278	Traverse City, MI	60870	3547.98	5.82879	0.0340004
279	Lewiston-Auburn, ME	42516	3544.2	8.33615	0.0339641
280	Watertown-Fort Drum, NY	47274	3539.9	7.48805	0.033923
281	St. George, UT	64537	3528.88	5.468	0.0338174
282	Grand Junction, CO	60267	3493.43	5.79659	0.0334776
283	Mount Vernon-Anacortes, WA	49600	3490.94	7.03818	0.0334538
284	Winchester, VA-WV	54522	3461.01	6.34792	0.033167
285	Sioux City, IA-NE-SD	64382	3443.63	5.34874	0.0330004
286	Rapid City, SD	57220	3438.71	6.00964	0.0329533
287	Monroe, LA	63602	3437.56	5.4048	0.0329423
288	Valdosta, GA	53083	3434.33	6.46973	0.0329113
289	Staunton-Waynesboro, VA	48743	3413.83	7.00373	0.0327148
290	Coeur d'Alene, ID	64576	3409.07	5.27916	0.0326692
291	The Villages, FL	60061	3396.91	5.65577	0.0325527
292	Waterloo-Cedar Falls, IA	63408	3379.77	5.33019	0.0323884
293	Wichita Falls, TX	58738	3359.86	5.72007	0.0321976
294	Madera, CA	56048	3326.5	5.9351	0.031878
295	Monroe, MI	60511	3315.46	5.4791	0.0317721
296	Glens Falls, NY	51762	3301.4	6.37804	0.0316374
297	Ukiah, CA	36234	3293.48	9.08949	0.0315615
298	Hattiesburg, MS	54945	3292.43	5.99224	0.0315515
299	Elizabethtown-Fort Knox, KY	57399	3270.48	5.6978	0.0313411
300	Carbondale-Marion, IL	47053	3252.57	6.91257	0.0311695
301	Chambersburg-Waynesboro, PA	58362	3244.58	5.55941	0.0310929
302	La Crosse-Onalaska, WI-MN	54050	3221.44	5.96012	0.0308712
303	Hammond, LA	48445	3193.8	6.59263	0.0306063
304	Janesville-Beloit, WI	61556	3191.08	5.18403	0.0305802
305	El Centro, CA	65937	3164.36	4.79907	0.0303242
306	Jamestown-Dunkirk-Fredonia, NY	49637	3115.82	6.27721	0.029859
307	Sierra Vista-Douglas, AZ	49845	3112.27	6.24389	0.0298249
308	Jefferson City, MO	59429	3112.01	5.23651	0.0298224
309	Alexandria, LA	56740	3107.24	5.47628	0.0297768
310	Truckee-Grass Valley, CA	41167	3100.15	7.53067	0.0297088
311	Sherman-Denison, TX	49946	3085.58	6.17782	0.0295692
312	Harrisonburg, VA	51337	3035.72	5.91333	0.0290914
313	Missoula, MT	46695	3034.44	6.49842	0.0290791
314	Michigan City-La Porte, IN	45838	3027.99	6.60584	0.0290173
315	Dothan, AL	54920	3020.39	5.49961	0.0289444
316	Texarkana, TX-AR	56119	3001.51	5.34848	0.0287636
317	Pottsville, PA	59186	2990.72	5.05309	0.0286601
318	Jonesboro, AR	48074	2977.42	6.19341	0.0285327
319	Lebanon, PA	53672	2974.9	5.54275	0.0285086
320	Wausau, WI	53408	2964.76	5.55116	0.0284114
321	Altoona, PA	47677	2956.64	6.2014	0.0283336
322	Rocky Mount, NC	52186	2932.22	5.61878	0.0280995
323	Muncie, IN	42366	2907.25	6.86222	0.0278602
324	Albany, OR	49043	2902.84	5.91896	0.027818
325	Corvallis, OR	39637	2895.75	7.30567	0.02775
326	St. Joseph, MO-KS	47767	2894.47	6.05955	0.0277377
327	Owensboro, KY	44785	2858.98	6.3838	0.0273977
328	Lawton, OK	49911	2829.13	5.66835	0.0271116
329	Wheeling, WV-OH	56153	2825.63	5.03201	0.027078
330	Battle Creek, MI	50759	2804.17	5.52448	0.0268725
331	Bozeman, MT	49743	2790.08	5.60899	0.0267374
332	Albany, GA	53752	2771.42	5.15594	0.0265586
333	Oak Harbor, WA	35044	2766.02	7.89299	0.0265068
334	Sevierville, TN	37991	2755.47	7.25295	0.0264057
335	Florence-Muscle Shoals, AL	56498	2747.46	4.86293	0.026329
336	Ottawa-Peru, IL	58568	2733.95	4.66799	0.0261995
337	Dalton, GA	52025	2716.33	5.22119	0.0260306
338	Tupelo, MS	49967	2713.32	5.43023	0.0260019
339	Decatur, AL	58781	2693.14	4.58166	0.0258085
340	Weirton-Steubenville, WV-OH	45756	2669.98	5.83526	0.0255865
341	San Angelo, TX	45434	2669.32	5.87516	0.0255802
342	Farmington, NM	43436	2662.4	6.12949	0.0255139
343	Williamsport, PA	43965	2659.04	6.04808	0.0254816
344	Hot Springs, AR	37880	2654.65	7.00805	0.0254396
345	Springfield, OH	50607	2631.53	5.19993	0.025218
346	Brunswick, GA	41588	2625.79	6.31382	0.025163
347	Mansfield, OH	49611	2613.96	5.26891	0.0250496
348	Cumberland, MD-WV	39803	2613.87	6.56701	0.0250488
349	Cookeville, TN	44305	2605.43	5.88067	0.0249679
350	Idaho Falls, ID	53714	2580.74	4.8046	0.0247313
351	Cleveland, TN	47618	2572.96	5.40333	0.0246567
352	Johnstown, PA	53094	2569.83	4.84015	0.0246268
353	Morristown, TN	44912	2566.3	5.71406	0.0245929
354	Kapaa, HI	28214	2558.83	9.06936	0.0245213
355	Cheyenne, WY	38598	2554.77	6.61891	0.0244824
356	Jackson, TN	47558	2554.54	5.37143	0.0244803
357	Ogdensburg-Massena, NY	43825	2554.39	5.82862	0.0244788
358	New Bern, NC	47752	2552.91	5.34617	0.0244646
359	Wenatchee, WA	46484	2548.68	5.48292	0.0244241
360	Manhattan, KS	40567	2542.67	6.26784	0.0243665
361	Ocean City, NJ	37770	2536.48	6.7156	0.0243072
362	Ames, IA	42881	2518.03	5.87213	0.0241303
363	Richmond-Berea, KY	41146	2512.27	6.10575	0.0240751
364	Longview, WA	42050	2487.48	5.91552	0.0238375
365	Huntsville, TX	43670	2476.24	5.67034	0.0237298
366	Bismarck, ND	52354	2468.69	4.71539	0.0236576
367	Dunn, NC	47517	2462.47	5.18229	0.0235979
368	California-Lexington Park, MD	42624	2453.79	5.75682	0.0235147
369	Logan, UT-ID	51325	2444.68	4.76313	0.0234274
370	Roseburg, OR	44176	2432	5.50526	0.0233059
371	Rome, GA	36677	2420.35	6.59909	0.0231942
372	Beckley, WV	45482	2410.15	5.29913	0.0230965
373	Lumberton, NC	41722	2404.2	5.76244	0.0230395
374	Sunbury, PA	36650	2403.62	6.55831	0.023034
375	Sheboygan, WI	46161	2401.11	5.2016	0.0230099
376	Bay City, MI	40358	2390.56	5.9234	0.0229088
377	Sebring, FL	39872	2379.12	5.96689	0.0227991
378	Plattsburgh, NY	32999	2376.85	7.20281	0.0227774
379	Mankato-North Mankato, MN	40445	2348.89	5.80761	0.0225094
380	Gettysburg, PA	40570	2345.61	5.78163	0.022478
381	Fairbanks, AK	39227	2334.66	5.95167	0.0223731
382	London, KY	48029	2261.94	4.70953	0.0216762
383	Greenfield Town, MA	28459	2261.86	7.94779	0.0216755
384	Goldsboro, NC	43623	2261.55	5.18431	0.0216725
385	Parkersburg-Vienna, WV	34352	2245.64	6.53716	0.0215201
386	Tullahoma-Manchester, TN	40773	2219.55	5.44368	0.02127
387	Paducah, KY-IL	36803	2197.55	5.97111	0.0210592
388	Keene, NH	30573	2195.42	7.1809	0.0210387
389	Decatur, IL	38203	2193.24	5.74103	0.0210179
390	Twin Falls, ID	40701	2190.43	5.38177	0.020991
391	Wooster, OH	43400	2178.81	5.02031	0.0208796
392	Elmira, NY	32860	2170.25	6.60453	0.0207975
393	Show Low, AZ	39234	2159.86	5.50506	0.0206979
394	Cape Girardeau, MO-IL	37037	2147.23	5.79752	0.0205769
395	Athens, TX	31452	2121.34	6.74467	0.0203288
396	Lima, OH	38911	2106.71	5.41419	0.0201887
397	Whitewater-Elkhorn, WI	42199	2105.71	4.98995	0.0201791
398	Branson, MO	34335	2102.34	6.12302	0.0201468
399	Pocatello, ID	31627	2098.47	6.63505	0.0201097
400	Russellville, AR	31502	2097.8	6.65927	0.0201033
401	Dubuque, IA	37908	2089.11	5.51101	0.02002
402	Anniston-Oxford-Jacksonville, AL	43457	2087.39	4.80333	0.0200035
403	Clearlake, CA	27335	2064.53	7.5527	0.0197845
404	Bluefield, WV-VA	38774	2046.09	5.27697	0.0196078
405	Stillwater, OK	33412	2046.01	6.12359	0.019607
406	Victoria, TX	35844	2042.52	5.69835	0.0195735
407	Fond du Lac, WI	40113	2026.15	5.05111	0.0194167
408	Gadsden, AL	38572	1998.29	5.18067	0.0191496
409	Corning, NY	36288	1992.7	5.49134	0.0190961
410	Shelton, WA	27491	1991.04	7.2425	0.0190801
411	Shelby, NC	36865	1987.72	5.39189	0.0190484
412	Grand Forks, ND-MN	41223	1964.54	4.76565	0.0188263
413	Moses Lake, WA	36526	1948.76	5.33527	0.018675
414	Pinehurst-Southern Pines, NC	37160	1927.06	5.18583	0.018467
415	Hermiston-Pendleton, OR	36070	1925.11	5.33714	0.0184483
416	Glenwood Springs, CO	30735	1921.62	6.25221	0.0184149
417	Frankfort, KY	28122	1919.67	6.82623	0.0183963
418	Barre, VT	23920	1906.05	7.96842	0.0182657
419	Sandusky, OH	29405	1899.63	6.46022	0.0182042
420	Mount Pleasant, MI	25120	1892.41	7.53347	0.018135
421	Kankakee, IL	40208	1885.61	4.68965	0.0180699
422	Aberdeen, WA	30975	1884.31	6.08333	0.0180574
423	Danville, VA	39121	1873.42	4.7888	0.0179531
424	Laconia, NH	25738	1868.5	7.2597	0.0179059
425	Centralia, WA	31693	1845.3	5.82241	0.0176835
426	Auburn, NY	31111	1833.99	5.89499	0.0175752
427	Port Angeles, WA	31487	1832.95	5.82129	0.0175652
428	Meadville, PA	32163	1821.02	5.66186	0.0174509
429	Sumter, SC	38332	1813.11	4.73001	0.017375
430	Seneca, SC	31063	1810.19	5.82748	0.0173471
431	Clarksburg, WV	35641	1809.36	5.07663	0.0173392
432	Salem, OH	40883	1809.04	4.42492	0.0173361
433	Zanesville, OH	32184	1792.32	5.56899	0.0171759
434	Statesboro, GA	32097	1789.83	5.57632	0.017152
435	Lake City, FL	28062	1787.29	6.36907	0.0171276
436	Albertville, AL	35601	1778.56	4.99583	0.017044
437	Chillicothe, OH	31915	1777.42	5.56924	0.0170331
438	Adrian, MI	39387	1768.62	4.49037	0.0169488
439	Bloomsburg-Berwick, PA	32336	1764.91	5.45805	0.0169132
440	New Castle, PA	33291	1755.46	5.27308	0.0168226
441	Talladega-Sylacauga, AL	35585	1750.89	4.9203	0.0167788
442	Grants Pass, OR	34919	1747	5.00301	0.0167415
443	Hinesville, GA	29352	1745.07	5.94532	0.016723
444	Olean, NY	29975	1740.52	5.80658	0.0166795
445	Kalispell, MT	40101	1740.48	4.34024	0.016679
446	Pine Bluff, AR	36176	1739.94	4.80964	0.0166739
447	Kokomo, IN	30993	1732.06	5.58854	0.0165983
448	Columbus, IN	30725	1729.73	5.62971	0.016576
449	Casper, WY	30039	1721.57	5.73112	0.0164979
450	Rutland, VT	24439	1712.97	7.00917	0.0164154
451	Great Falls, MT	32720	1712.95	5.23517	0.0164152
452	Ashtabula, OH	38351	1710.17	4.45927	0.0163886
453	Hobbs, NM	27330	1702.46	6.22929	0.0163148
454	Carson City, NV	24406	1701.7	6.97247	0.0163075
455	Cullman, AL	33246	1701.45	5.11777	0.0163051
456	Marion, OH	27584	1696.31	6.14963	0.0162558
457	Roswell, NM	23796	1691.05	7.10645	0.0162054
458	Midland, MI	31857	1683.76	5.28536	0.0161355
459	Pahrump, NV	22178	1676.5	7.55929	0.0160659
460	Beaver Dam, WI	38058	1674.67	4.40031	0.0160484
461	Coos Bay, OR	26316	1668.67	6.34091	0.0159909
462	Findlay, OH	28372	1667.8	5.87831	0.0159825
463	Greenwood, SC	33756	1665.3	4.93335	0.0159586
464	Brainerd, MN	38025	1659.67	4.36469	0.0159047
465	Walla Walla, WA	26883	1656.03	6.16013	0.0158697
466	DuBois, PA	34912	1650.24	4.72685	0.0158143
467	Danville, IL	28279	1644.36	5.81479	0.015758
468	Quincy, IL-MO	28565	1642.91	5.75149	0.0157441
469	Fort Leonard Wood, MO	24672	1642.76	6.65838	0.0157426
470	Watertown-Fort Atkinson, WI	32987	1637.97	4.96549	0.0156967
471	New Philadelphia-Dover, OH	35359	1623.41	4.59124	0.0155572
472	Boone, NC	22056	1622.93	7.35821	0.0155525
473	Indiana, PA	33331	1619.16	4.85781	0.0155164
474	Jefferson, GA	27452	1607.82	5.85684	0.0154078
475	Durango, CO	22843	1601.58	7.01124	0.015348
476	Portsmouth, OH	28417	1599.57	5.62893	0.0153287
477	Oneonta, NY	23042	1595.09	6.92251	0.0152857
478	Palatka, FL	28517	1594.87	5.5927	0.0152837
479	Athens, OH	25830	1580.93	6.12052	0.0151501
480	Manitowoc, WI	32206	1565.88	4.86206	0.0150058
481	Greeneville, TN	27227	1533	5.63044	0.0146908
482	Helena, MT	32043	1524.66	4.75817	0.0146108
483	Martinsville, VA	24326	1514.36	6.22526	0.0145121
484	Owosso, MI	26409	1509.26	5.71493	0.0144632
485	Alamogordo, NM	26905	1509.21	5.60941	0.0144628
486	Klamath Falls, OR	27321	1506.97	5.5158	0.0144413
487	Newport, OR	20142	1504.32	7.46857	0.0144159
488	Meridian, MS	35537	1502.34	4.22754	0.014397
489	Carlsbad-Artesia, NM	23326	1495.93	6.41314	0.0143355
490	North Wilkesboro, NC	25699	1487.13	5.78674	0.0142512
491	Wilson, NC	28376	1481.09	5.21951	0.0141933
492	Laurel, MS	30139	1478.05	4.90411	0.0141642
493	Marietta, OH	23297	1477.8	6.34331	0.0141618
494	Orangeburg, SC	30351	1464.71	4.8259	0.0140363
495	Fairmont, WV	21773	1458.71	6.69965	0.0139789
496	Grand Island, NE	31530	1443.8	4.57913	0.013836
497	Lufkin, TX	31340	1440.45	4.59619	0.0138038
498	Stevens Point, WI	28216	1439.6	5.10207	0.0137957
499	Shawnee, OK	26245	1436.68	5.47412	0.0137678
500	Searcy, AR	28099	1432.84	5.09926	0.0137309
501	Warsaw, IN	30275	1430.45	4.72487	0.0137081
502	Malone, NY	20228	1427.83	7.05869	0.0136829
503	Mount Airy, NC	27122	1427.51	5.26329	0.0136799
504	St. Marys, GA	21022	1423.15	6.76983	0.0136381
505	Astoria, OR	16308	1417.86	8.69424	0.0135874
506	Somerset, PA	31705	1417.45	4.47076	0.0135835
507	Richmond, IN	24705	1413.52	5.72159	0.0135458
508	Sanford, NC	23199	1404.04	6.05216	0.013455
509	Gallup, NM	25126	1403.78	5.58697	0.0134525
510	Oxford, NC	24595	1393.08	5.66406	0.0133499
511	Red Bluff, CA	24611	1384.82	5.62684	0.0132708
512	Sonora, CA	24023	1378.43	5.73797	0.0132096
513	Fernley, NV	23297	1373.63	5.89616	0.0131635
514	Morehead City, NC	27201	1368.04	5.02939	0.01311
515	Oxford, MS	21769	1363.19	6.26209	0.0130635
516	Roanoke Rapids, NC	25180	1362.11	5.40947	0.0130531
517	Opelousas, LA	29246	1359.91	4.6499	0.0130321
518	Edwards, CO	22597	1331.92	5.89422	0.0127638
519	Marinette, WI-MI	26864	1331.57	4.95672	0.0127605
520	Georgetown, SC	24194	1325.35	5.47802	0.0127009
521	LaGrange, GA	24536	1310.94	5.34295	0.0125628
522	Ca±on City, CO	24032	1310.45	5.45295	0.0125581
523	Warrensburg, MO	21098	1306.86	6.19421	0.0125236
524	Pullman, WA	20078	1303.74	6.4934	0.0124938
525	Wisconsin Rapids-Marshfield, WI	28562	1300.61	4.55365	0.0124638
526	Albemarle, NC	24253	1299.23	5.35697	0.0124505
527	Marquette, MI	27792	1295.46	4.66127	0.0124144
528	Marion, IN	25099	1291.89	5.1472	0.0123803
529	Bennington, VT	14479	1291.73	8.92142	0.0123787
530	Forest City, NC	24717	1290.81	5.22234	0.0123698
531	Minot, ND	30100	1283.54	4.26425	0.0123002
532	Charleston-Mattoon, IL	22028	1279.65	5.8092	0.0122629
533	Waycross, GA	20986	1271.76	6.06003	0.0121873
534	Batavia, NY	23555	1251.55	5.31331	0.0119936
535	Palestine, TX	29520	1247.4	4.22563	0.0119539
536	Enid, OK	23012	1245.69	5.41322	0.0119375
537	Elizabeth City, NC	24408	1243.5	5.09465	0.0119165
538	Faribault-Northfield, MN	26252	1243.31	4.73606	0.0119147
539	Marshall, TX	24929	1220.84	4.89727	0.0116993
540	Ionia, MI	29464	1220.67	4.14293	0.0116977
541	Farmington, MO	28469	1209.23	4.24752	0.011588
542	Muskogee, OK	24507	1202.59	4.90711	0.0115244
543	Sayre, PA	23184	1196.33	5.16014	0.0114644
544	Picayune, MS	20957	1196.08	5.70731	0.0114621
545	Lewiston, ID-WA	24637	1188.04	4.82216	0.011385
546	Somerset, KY	24326	1188.04	4.88381	0.011385
547	Susanville, CA	17937	1181.55	6.58722	0.0113228
548	Gloversville, NY	21125	1175.95	5.56663	0.0112692
549	Cedar City, UT	20122	1175.55	5.84211	0.0112653
550	Gardnerville Ranchos, NV	20405	1172.82	5.7477	0.0112392
551	Espa±ola, NM	15539	1166.51	7.50696	0.0111787
552	Mount Vernon, OH	23462	1158.62	4.93826	0.011103
553	Platteville, WI	21266	1152.64	5.42013	0.0110458
554	Payson, AZ	21267	1151.83	5.41604	0.011038
555	Sturgis, MI	22767	1144.73	5.02801	0.01097
556	Big Spring, TX	15558	1142.25	7.34191	0.0109462
557	Amsterdam, NY	18604	1141.17	6.13401	0.0109359
558	Baraboo, WI	25196	1140.03	4.52465	0.0109249
559	Enterprise, AL	19908	1136.82	5.71035	0.0108941
560	Shelbyville, TN	18545	1131.01	6.09875	0.0108385
561	Hutchinson, KS	24266	1128.59	4.65092	0.0108153
562	Gaffney, SC	20951	1122.67	5.35854	0.0107585
563	Dublin, GA	21977	1120.64	5.09914	0.0107391
564	Cortland, NY	18563	1119.17	6.02904	0.010725
565	Cullowhee, NC	17272	1114.5	6.45262	0.0106802
566	Ontario, OR-ID	22397	1113.61	4.97214	0.0106718
567	Athens, TN	20291	1111.32	5.47691	0.0106498
568	Danville, KY	21057	1105.18	5.2485	0.0105909
569	Calhoun, GA	21005	1094.85	5.21234	0.010492
570	Tiffin, OH	21348	1094.29	5.12594	0.0104866
571	Glasgow, KY	20024	1093.48	5.46084	0.0104788
572	Tahlequah, OK	17366	1092.27	6.28972	0.0104673
573	Taos, NM	13785	1091.79	7.92014	0.0104627
574	Salina, KS	22767	1090.27	4.78881	0.0104481
575	Fremont, OH	22619	1086.4	4.80306	0.010411
576	Kerrville, TX	20749	1085.06	5.22944	0.0103981
577	Nacogdoches, TX	23363	1083.42	4.63734	0.0103825
578	Clewiston, FL	15673	1081.99	6.90353	0.0103687
579	Kearney, NE	21002	1081.43	5.14917	0.0103634
580	Cornelia, GA	16420	1076.37	6.55523	0.0103149
581	Bartlesville, OK	19109	1063.78	5.56688	0.0101942
582	Marion, NC	18012	1060.46	5.88751	0.0101624
583	Big Stone Gap, VA	22007	1045.99	4.75301	0.0100238
584	Bedford, IN	17403	1044.35	6.00097	0.010008
585	Starkville, MS	20357	1042.55	5.12135	0.00999082
586	Ellensburg, WA	18166	1040.44	5.72742	0.00997059
587	Del Rio, TX	17387	1033.65	5.94495	0.00990547
588	Eagle Pass, TX	19221	1030.91	5.36345	0.00987923
589	Menomonie, WI	18654	1029.91	5.52112	0.00986965
590	Okeechobee, FL	16468	1027.07	6.23675	0.00984242
591	Bardstown, KY	17383	1023.1	5.88564	0.00980439
592	Galesburg, IL	20073	1020.04	5.08165	0.00977507
593	Fort Madison-Keokuk, IA-IL-MO	22461	1016.51	4.52567	0.00974124
594	Milledgeville, GA	21596	1016.01	4.70463	0.00973646
595	Crossville, TN	24299	1015.95	4.18102	0.00973584
596	Lewisburg, PA	18492	1013	5.47806	0.00970762
597	Jasper, IN	21230	1012.59	4.76961	0.00970366
598	Bogalusa, LA	17275	1008.93	5.84043	0.00966865
599	Bradford, PA	16326	1008.93	6.1799	0.0096686
600	Sterling, IL	21473	1003.72	4.67434	0.00961869
601	Summit Park, UT	16174	1001.8	6.19387	0.00960024
602	Burlington, IA-IL	17316	998.848	5.76835	0.00957198
603	Durant, OK	17072	996.795	5.83877	0.00955231
604	Elko, NV	20608	995.886	4.83252	0.0095436
605	Oil City, PA	19713	988.377	5.01383	0.00947164
606	Corsicana, TX	19132	985.624	5.1517	0.00944526
607	Seymour, IN	17376	983.921	5.66253	0.00942894
608	Natchez, MS-LA	17971	978.196	5.44319	0.00937407
609	Fort Polk South, LA	18521	975.362	5.26625	0.00934691
610	Moscow, ID	15934	974.511	6.11592	0.00933876
611	Clinton, IA	17450	967.342	5.54351	0.00927006
612	Cadillac, MI	18745	966.856	5.15794	0.0092654
613	Lewistown, PA	17523	965.742	5.51128	0.00925473
614	Berlin, NH-VT	15689	965.142	6.15171	0.00924898
615	Paris, TX	18232	961.365	5.27295	0.00921278
616	Alma, MI	17906	958.796	5.35461	0.00918817
617	Ozark, AL	18361	957.919	5.21714	0.00917976
618	Ardmore, OK	17812	955.955	5.36691	0.00916094
619	Laramie, WY	15944	953.662	5.98132	0.00913896
620	Fergus Falls, MN	23596	953.191	4.03963	0.00913445
621	Kill Devil Hills, NC	16079	951.593	5.91823	0.00911914
622	Big Rapids, MI	15527	951.2	6.1261	0.00911537
623	Butte-Silver Bow, MT	14164	950.067	6.70762	0.00910451
624	Nogales, AZ	16192	947.937	5.85436	0.00908411
625	Clovis, NM	17903	947.421	5.29197	0.00907916
626	Kinston, NC	19961	942.961	4.72401	0.00903641
627	Point Pleasant, WV-OH	20423	942.415	4.61448	0.00903119
628	Rexburg, ID	25737	928.394	3.60723	0.00889682
629	Morgan City, LA	18072	927.951	5.13475	0.00889258
630	Breckenridge, CO	14141	924.145	6.53522	0.00885611
631	Huntingdon, PA	19382	924.091	4.76778	0.00885559
632	Mount Sterling, KY	17223	923.773	5.3636	0.00885254
633	Selinsgrove, PA	15144	921.165	6.08271	0.00882755
634	Thomasville, GA	16157	920.234	5.69557	0.00881862
635	Rolla, MO	18656	919.092	4.92652	0.00880768
636	Washington, NC	16964	910.463	5.36703	0.00872499
637	Stephenville, TX	16149	909.606	5.63259	0.00871678
638	Sandpoint, ID	18924	907.732	4.79672	0.00869882
639	Madisonville, KY	16960	907.664	5.35179	0.00869817
640	Winona, MN	19542	904.957	4.63083	0.00867223
641	Sedalia, MO	15794	904.309	5.72565	0.00866602
642	Murray, KY	14468	903.274	6.24325	0.00865609
643	Coldwater, MI	17616	902.863	5.12524	0.00865216
644	Scottsboro, AL	20053	902.043	4.4983	0.0086443
645	Mason City, IA	19499	900.97	4.6206	0.00863402
646	McAlester, OK	17296	897.553	5.18937	0.00860127
647	Rio Grande City, TX	21604	888.634	4.11329	0.0085158
648	Logansport, IN	14115	887.911	6.29055	0.00850888
649	Wapakoneta, OH	17424	887.73	5.09487	0.00850714
650	Newport, TN	14018	881.826	6.29067	0.00845056
651	Kendallville, IN	17674	879.035	4.97361	0.00842382
652	Jacksonville, TX	19072	872.604	4.57532	0.00836219
653	Houghton, MI	16912	869.646	5.14218	0.00833384
654	Juneau, AK	12908	867.279	6.71893	0.00831116
655	Greenville, OH	19488	866.82	4.44797	0.00830676
656	Seneca Falls, NY	13895	865.298	6.2274	0.00829217
657	Vicksburg, MS	19104	859.48	4.49895	0.00823642
658	Williston, ND	16443	858.631	5.22186	0.00822828
659	Port Clinton, OH	16198	853.59	5.26972	0.00817997
660	Norwalk, OH	21746	853.114	3.92309	0.00817542
661	Rochelle, IL	19662	852.954	4.33808	0.00817388
662	Shawano, WI	17498	851.491	4.86622	0.00815986
663	Crescent City, CA	12190	851.132	6.98221	0.00815642
664	Columbus, MS	21375	846.664	3.961	0.0081136
665	Gillette, WY	17418	846.326	4.85891	0.00811036
666	Ponca City, OK	16190	846.137	5.2263	0.00810855
667	Duncan, OK	15854	846.103	5.33684	0.00810823
668	Huntington, IN	13914	845.983	6.08008	0.00810707
669	Marshalltown, IA	15131	842.492	5.56799	0.00807362
670	Easton, MD	14367	840.49	5.85014	0.00805443
671	Auburn, IN	16123	835.812	5.18397	0.00800961
672	Freeport, IL	16820	835.09	4.96486	0.00800268
673	Sidney, OH	18025	834.15	4.62774	0.00799368
674	Harrison, AR	16995	833.447	4.90407	0.00798694
675	Douglas, GA	16543	833.254	5.0369	0.00798509
676	Arcadia, FL	14751	832.909	5.64646	0.00798179
677	Ashland, OH	19680	822.178	4.17773	0.00787895
678	Natchitoches, LA	13907	821.466	5.90686	0.00787213
679	Jackson, WY-ID	14062	820.179	5.83259	0.0078598
680	Peru, IN	15277	817.658	5.35222	0.00783564
681	Montrose, CO	16454	817.103	4.96598	0.00783032
682	Poplar Bluff, MO	15419	815.562	5.28933	0.00781555
683	Jacksonville, IL	15124	814.338	5.38441	0.00780382
684	McComb, MS	19286	813.748	4.21937	0.00779816
685	Sault Ste. Marie, MI	16817	812.899	4.83379	0.00779003
686	New Castle, IN	20391	812.691	3.98554	0.00778804
687	Bellefontaine, OH	17566	808.678	4.60365	0.00774958
688	Bucyrus, OH	16056	807.484	5.02917	0.00773814
689	Warren, PA	15446	806.128	5.21901	0.00772515
690	Rock Springs, WY	15814	802.529	5.0748	0.00769066
691	Las Vegas, NM	10854	799.365	7.36471	0.00766034
692	Junction City, KS	13003	795.867	6.12064	0.00762681
693	Hillsdale, MI	17661	795.229	4.50274	0.0076207
694	Mountain Home, AR	16541	794.612	4.80389	0.00761478
695	Muscatine, IA	16223	794.413	4.89683	0.00761288
696	Taylorville, IL	14485	790.57	5.45785	0.00757605
697	Bemidji, MN	17124	788.71	4.60587	0.00755822
698	Valley, AL	13359	783.506	5.86501	0.00750836
699	Tifton, GA	14481	781.58	5.39728	0.0074899
700	Laurinburg, NC	13640	780.543	5.72246	0.00747997
701	Canton, IL	14008	780.413	5.5712	0.00747872
702	Gainesville, TX	15382	776.58	5.04863	0.00744198
703	Plymouth, IN	17022	775.795	4.5576	0.00743446
704	Moultrie, GA	16541	770.391	4.65746	0.00738268
705	Brevard, NC	12966	767.199	5.91701	0.00735209
706	Blackfoot, ID	16475	766.571	4.65294	0.00734607
707	Ada, OK	13835	763.907	5.52155	0.00732054
708	Dixon, IL	14603	762.324	5.22032	0.00730537
709	Red Wing, MN	18152	762.048	4.19815	0.00730273
710	Crawfordsville, IN	14604	759.853	5.20304	0.00728169
711	Norfolk, NE	18239	758.573	4.15907	0.00726942
712	Urbana, OH	14681	754.424	5.13878	0.00722967
713	Centralia, IL	14053	743.943	5.29384	0.00712923
714	Fort Dodge, IA	15104	741.932	4.91215	0.00710995
715	Safford, AZ	14793	741.212	5.01056	0.00710306
716	Alice, TX	13811	740.716	5.36323	0.0070983
717	Pittsburg, KS	14856	740.192	4.98245	0.00709328
718	Bay City, TX	13328	739.117	5.5456	0.00708298
719	Ruston, LA	18279	738.566	4.04052	0.0070777
720	Vidalia, GA	12880	737.553	5.72634	0.00706799
721	Silver City, NM	11092	736.416	6.63916	0.00705709
722	Cedartown, GA	15541	732.79	4.71521	0.00702235
723	Burley, ID	16296	732.161	4.49289	0.00701632
724	Madison, IN	12353	726.207	5.87879	0.00695926
725	Paragould, AR	16741	726.045	4.33693	0.00695771
726	Aberdeen, SD	15988	722.484	4.51891	0.00692358
727	Newton, IA	15165	721.929	4.7605	0.00691826
728	El Campo, TX	15324	720.953	4.70473	0.00690891
729	Dodge City, KS	12007	719.747	5.99439	0.00689735
730	Lewisburg, TN	12744	718.015	5.63414	0.00688075
731	McMinnville, TN	15323	716.631	4.67683	0.00686749
732	Angola, IN	13982	713.562	5.10343	0.00683808
733	Ottumwa, IA	16377	713.322	4.35564	0.00683579
734	Cambridge, MD	12107	713.303	5.89166	0.0068356
735	Willmar, MN	16238	712.599	4.38847	0.00682886
736	Mount Vernon, IL	14677	711.306	4.8464	0.00681646
737	Emporia, KS	12189	711.226	5.83498	0.0068157
738	Corinth, MS	12868	707.918	5.50138	0.00678399
739	Beeville, TX	15850	707.042	4.46083	0.0067756
740	Coshocton, OH	13526	705.545	5.21621	0.00676125
741	Garden City, KS	15072	703.605	4.66829	0.00674267
742	Austin, MN	14803	703.236	4.75063	0.00673913
743	Kirksville, MO	11202	702.493	6.27114	0.00673201
744	Blytheville, AR	14642	700.642	4.78515	0.00671427
745	The Dalles, OR	10292	700.192	6.80326	0.00670996
746	Wilmington, OH	15996	699.576	4.37344	0.00670405
747	Brownwood, TX	14713	698.924	4.75038	0.0066978
748	Riverton, WY	14662	695.18	4.74137	0.00666193
749	Rockingham, NC	15986	685.37	4.28732	0.00656792
750	Hannibal, MO	14580	683.63	4.68882	0.00655124
751	Brookings, SD	13827	683.321	4.94193	0.00654828
752	Lawrenceburg, TN	16053	682.154	4.24939	0.0065371
753	Cambridge, OH	14729	681.893	4.6296	0.0065346
754	Macomb, IL	10665	680.539	6.38105	0.00652163
755	Dayton, TN	12595	680.507	5.40299	0.00652131
756	Malvern, AR	13712	679.394	4.95474	0.00651065
757	Henderson, NC	15151	676.042	4.46203	0.00647853
758	Coffeyville, KS	11817	673.662	5.70079	0.00645572
759	Lock Haven, PA	14440	672.394	4.65647	0.00644357
760	Alexandria, MN	15153	672.31	4.43681	0.00644277
761	Kingsville, TX	11891	670.976	5.64272	0.00642997
762	Hailey, ID	11501	665.739	5.78853	0.00637979
763	Newberry, SC	14191	663.519	4.67564	0.00635852
764	Vineyard Haven, MA	8369	662.795	7.91965	0.00635158
765	Lebanon, MO	13405	661.213	4.93259	0.00633643
766	Scottsbluff, NE	13111	661.213	5.04319	0.00633642
767	Union City, TN-KY	14086	658.067	4.67178	0.00630628
768	Escanaba, MI	14708	656.38	4.46274	0.0062901
769	Troy, AL	12245	653.701	5.33851	0.00626443
770	Grants, NM	10180	651.002	6.39491	0.00623857
771	Logan, WV	12891	650.635	5.0472	0.00623505
772	Miami, OK	11258	649.153	5.76615	0.00622085
773	Sikeston, MO	13741	648.802	4.72165	0.00621749
774	Ludington, MI	11446	647.551	5.65744	0.0062055
775	Defiance, OH	14410	644.092	4.46975	0.00617235
776	Jackson, OH	12049	643.383	5.33972	0.00616556
777	Americus, GA	12452	643.042	5.16417	0.00616229
778	Martin, TN	12626	641.462	5.08049	0.00614715
779	Vincennes, IN	14066	639.455	4.54611	0.00612792
780	Jesup, GA	11768	637.766	5.41949	0.00611173
781	Celina, OH	15924	629.208	3.95132	0.00602972
782	Hutchinson, MN	14138	627.989	4.44185	0.00601804
783	Fredericksburg, TX	10477	624.883	5.96433	0.00598827
784	Vernal, UT	11709	624.859	5.33657	0.00598804
785	Washington Court House, OH	10727	621.378	5.79265	0.00595468
786	Hood River, OR	9068	620.132	6.83869	0.00594274
787	Steamboat Springs, CO	10389	618.061	5.94918	0.00592289
788	West Plains, MO	14505	617.682	4.25841	0.00591926
789	Sulphur Springs, TX	13448	613.514	4.56212	0.00587932
790	El Dorado, AR	14331	609.464	4.25277	0.00584051
791	Mineral Wells, TX	10708	600.321	5.60628	0.00575289
792	Albert Lea, MN	11864	597.945	5.04	0.00573012
793	Boone, IA	10130	596.708	5.8905	0.00571826
794	DeRidder, LA	13790	595.98	4.32183	0.00571129
795	Batesville, AR	14032	590.768	4.21015	0.00566135
796	Mayfield, KY	13435	589.703	4.3893	0.00565114
797	North Platte, NE	13146	588.487	4.47655	0.00563948
798	Owatonna, MN	13929	587.845	4.2203	0.00563333
799	Mount Pleasant, TX	10910	586.927	5.37972	0.00562454
800	Greenville, MS	15450	584.517	3.78328	0.00560144
801	Heber, UT	12116	581.079	4.79596	0.0055685
802	Greenwood, MS	13765	581.066	4.22133	0.00556836
803	Dyersburg, TN	13204	578.947	4.38463	0.00554807
804	Pontiac, IL	14376	576.867	4.01271	0.00552813
805	Dickinson, ND	12936	573.729	4.43514	0.00549806
806	North Vernon, IN	10537	573.472	5.44246	0.0054956
807	Bennettsville, SC	11314	572.9	5.06364	0.00549012
808	Merrill, WI	11502	569.894	4.95474	0.00546131
809	Brenham, TX	13713	567.597	4.13911	0.00543929
810	Paris, TN	12330	565.649	4.58758	0.00542063
811	Camden, AR	10216	565.604	5.53645	0.00542019
812	Frankfort, IN	12021	562.103	4.67601	0.00538664
813	Summerville, GA	9791	561.133	5.73111	0.00537735
814	Iron Mountain, MI-WI	12378	556.691	4.49743	0.00533479
815	Brookings, OR	9799	556.67	5.68088	0.00533458
816	Prineville, OR	9869	552.656	5.59992	0.00529611
817	Wauchula, FL	10188	546.709	5.3662	0.00523912
818	Arkansas City-Winfield, KS	13273	544.995	4.10604	0.0052227
819	Elkins, WV	11862	544.434	4.58973	0.00521732
820	Van Wert, OH	10834	543.02	5.01219	0.00520378
821	Altus, OK	9406	542.905	5.7719	0.00520267
822	Alpena, MI	11497	540.42	4.70053	0.00517886
823	Connersville, IN	8938	539.797	6.03935	0.00517289
824	Toccoa, GA	10089	536.894	5.32157	0.00514506
825	Port Lavaca, TX	7920	535.692	6.76378	0.00513354
826	Effingham, IL	13051	526.685	4.03559	0.00504724
827	Brookhaven, MS	12427	524.603	4.22148	0.00502728
828	Fort Morgan, CO	10669	521.938	4.8921	0.00500175
829	Washington, IN	11837	518.037	4.37642	0.00496436
830	Fremont, NE	13851	517.892	3.73902	0.00496297
831	Greensburg, IN	10049	515.373	5.1286	0.00493883
832	Lincoln, IL	10616	514.718	4.84851	0.00493255
833	Decatur, IN	12130	509.531	4.20059	0.00488285
834	McPherson, KS	11652	507.556	4.35596	0.00486392
835	Thomaston, GA	10160	506.573	4.98596	0.0048545
836	Mountain Home, ID	11162	505.6	4.52966	0.00484518
837	Fallon, NV	9882	505.27	5.11303	0.00484201
838	Selma, AL	13435	503.246	3.74578	0.00482262
839	Wabash, IN	11695	498.059	4.25873	0.00477291
840	Campbellsville, KY	9706	492.952	5.07884	0.00472398
841	Indianola, MS	10835	491.996	4.5408	0.00471481
842	Sterling, CO	9915	491.745	4.95961	0.00471241
843	Sheridan, WY	11954	490.534	4.10351	0.0047008
844	Bainbridge, GA	10770	486.395	4.5162	0.00466113
845	Columbus, NE	12614	484.205	3.83863	0.00464014
846	Arkadelphia, AR	8092	478.636	5.91493	0.00458678
847	Hastings, NE	11697	476.599	4.07454	0.00456726
848	Kennett, MO	10108	475.74	4.70657	0.00455903
849	Weatherford, OK	10488	471.9	4.49943	0.00452223
850	Plainview, TX	12388	470.145	3.79517	0.00450541
851	Middlesborough, KY	9257	464.087	5.01337	0.00444736
852	Moberly, MO	10272	461.951	4.49719	0.00442689
853	Othello, WA	6874	459.041	6.67792	0.004399
854	Hays, KS	11261	457.222	4.06022	0.00438157
855	Ottawa, KS	9903	455.541	4.60003	0.00436546
856	Watertown, SD	10955	453.742	4.14187	0.00434822
857	Deming, NM	9437	452.434	4.79425	0.00433568
858	Elk City, OK	9459	452.264	4.78131	0.00433406
859	Marshall, MN	9279	450.164	4.85143	0.00431393
860	Forrest City, AR	10119	445.342	4.40105	0.00426773
861	Marshall, MO	9090	438.404	4.82293	0.00420124
862	Spearfish, SD	10184	428.474	4.20732	0.00410607
863	Wahpeton, ND-MN	9153	423.504	4.62694	0.00405845
864	Pecos, TX	7421	423.32	5.70435	0.00405668
865	Mexico, MO	8549	417.046	4.8783	0.00399656
866	Raymondville, TX	8320	410.875	4.93841	0.00393743
867	Los Alamos, NM	7587	405.076	5.33908	0.00388185
868	Woodward, OK	8274	401.916	4.85758	0.00385157
869	Cleveland, MS	10782	393.439	3.64904	0.00377034
870	Andrews, TX	6455	380.634	5.89673	0.00364763
871	Liberal, KS	7600	376.808	4.958	0.00361096
872	Vermillion, SD	5784	363.138	6.27832	0.00347996
873	La Grande, OR	9936	360.488	3.6281	0.00345456
874	Jamestown, ND	8908	359.389	4.03445	0.00344403
875	Pampa, TX	8495	357.177	4.20456	0.00342284
876	Dumas, TX	7649	356.384	4.65922	0.00341524
877	Great Bend, KS	9502	356.333	3.75008	0.00341474
878	Yankton, SD	9390	351.019	3.73822	0.00336382
879	Pierre, SD	8105	350.109	4.31966	0.0033551
880	New Ulm, MN	9973	349.665	3.50612	0.00335085
881	Maryville, MO	8436	348.757	4.13415	0.00334214
882	Levelland, TX	7711	347.099	4.50135	0.00332626
883	Spirit Lake, IA	6988	345.527	4.94457	0.00331119
884	Winnemucca, NV	6601	343.83	5.20876	0.00329493
885	Uvalde, TX	8995	343.724	3.82128	0.00329392
886	Snyder, TX	6722	340.478	5.06513	0.00326281
887	Oskaloosa, IA	8346	339.904	4.07265	0.0032573
888	Maysville, KY	6301	337.568	5.35737	0.00323492
889	Guymon, OK	7812	336.507	4.30757	0.00322475
890	Worthington, MN	8170	332.36	4.06805	0.00318501
891	Evanston, WY	7276	330.941	4.5484	0.00317142
892	Storm Lake, IA	7695	330.401	4.29372	0.00316625
893	Lexington, NE	9462	328.629	3.47315	0.00314926
894	Magnolia, AR	8409	328.256	3.90363	0.00314569
895	Grenada, MS	7606	327.451	4.30517	0.00313797
896	Bastrop, LA	9871	327.443	3.31722	0.0031379
897	Mitchell, SD	8882	319.447	3.59657	0.00306127
898	Parsons, KS	7380	317.554	4.30289	0.00304312
899	Price, UT	7455	313.31	4.20269	0.00300246
900	Borger, TX	7633	306.888	4.02055	0.00294092
901	Huron, SD	6989	301.152	4.30895	0.00288595
902	Cordele, GA	7224	298.983	4.13874	0.00286516
903	Lamesa, TX	5310	291.076	5.48166	0.00278939
904	Fitzgerald, GA	6168	290.275	4.70615	0.00278172
905	Beatrice, NE	8241	288.116	3.49613	0.00276103
906	Portales, NM	7129	286.516	4.01902	0.00274569
907	Spencer, IA	6233	280.695	4.50338	0.00268991
908	Clarksdale, MS	7173	275.511	3.84095	0.00264023
909	Helena-West Helena, AR	5576	265.171	4.75559	0.00254114
910	Hereford, TX	6469	258.467	3.99547	0.00247689
911	Ketchikan, AK	5492	252.259	4.59321	0.00241741
912	Craig, CO	5080	246.73	4.85689	0.00236442
913	Atchison, KS	6182	236.73	3.82935	0.00226859
914	Sweetwater, TX	5396	230.829	4.27778	0.00221204
915	Fairfield, IA	6460	217.86	3.37244	0.00208775
916	Zapata, TX	4698	208.106	4.42968	0.00199429
917	Vernon, TX	4896	198.726	4.05894	0.00190439
			1.04351e+07
