# Supplementary material for: County- and State-level Estimates of Population Sizes of Men Who Have Sex With Men Across the United States
Source: Open Forum Infect Dis. 2026 Apr 14;13(4):ofag148. doi: 10.1093/ofid/ofag148 (PMC13077674; doi:10.1093/ofid/ofag148)
Supplement: ofag148_Supplementary_Data [file ofag148_supplementary_data.zip › Supplementary_Tables_7_8_9.xlsx]

## Sheet: Suppl.Table 7
Suplementary Table 7. Estimated MSM populations in US counties, ranked by size of MSM population using prevalence estimates of men who had sex with men in the past 12 months
Rank	State	NAME	Adult males(N)	MSM (N)	MSM (%)	% of total MSM
1	CA	Los Angeles County, California	3855252	82513.5	2.14029	3.90045
2	IL	Cook County, Illinois	1994078	39580	1.98488	1.87097
3	FL	Broward County, Florida	735660	34321.1	4.66535	1.62237
4	TX	Harris County, Texas	1713407	30795	1.79729	1.45569
5	AZ	Maricopa County, Arizona	1647258	30110.2	1.8279	1.42332
6	CA	San Diego County, California	1289231	26458.1	2.05224	1.25069
7	NY	New York County, New York	676766	24739.4	3.65554	1.16945
8	CA	Riverside County, California	895184	23432.6	2.61763	1.10767
9	FL	Miami-Dade County, Florida	1031792	22724.2	2.2024	1.07418
10	WA	King County, Washington	902755	21908.3	2.42683	1.03562
11	TX	Dallas County, Texas	963409	21230.2	2.20365	1.00356
12	NY	Kings County, New York	991857	20730.2	2.09004	0.979925
13	CA	Orange County, California	1221513	20530.4	1.68074	0.970482
14	CA	San Francisco County, California	388550	18033.5	4.64123	0.852451
15	NV	Clark County, Nevada	862894	17809.3	2.0639	0.841852
16	NY	Queens County, New York	930381	17633	1.89524	0.833518
17	MA	Middlesex County, Massachusetts	634784	17412.4	2.74304	0.823093
18	CA	San Bernardino County, California	796861	16758.8	2.1031	0.792197
19	FL	Palm Beach County, Florida	571388	14666.4	2.5668	0.693288
20	NY	Suffolk County, New York	587810	14203.1	2.41628	0.671389
21	CA	Alameda County, California	648469	13814	2.13026	0.652997
22	CA	Santa Clara County, California	766310	13363.5	1.74388	0.631699
23	TX	Bexar County, Texas	729955	12856.5	1.76128	0.607734
24	FL	Orange County, Florida	536287	12610.1	2.35137	0.596084
25	PA	Philadelphia County, Pennsylvania	594462	11969.9	2.01357	0.565823
26	TX	Tarrant County, Texas	758363	11922.8	1.57218	0.563596
27	TX	Travis County, Texas	509707	11877.6	2.33029	0.561462
28	CA	Contra Costa County, California	433575	11834.4	2.7295	0.559418
29	GA	DeKalb County, Georgia	275083	11302.1	4.1086	0.534254
30	HI	Honolulu County, Hawaii	403400	11257.3	2.79061	0.53214
31	CA	Sacramento County, California	586805	10960	1.86775	0.518086
32	AZ	Pima County, Arizona	405970	10821.8	2.66567	0.511552
33	FL	Hillsborough County, Florida	545885	10668	1.95425	0.50428
34	MN	Hennepin County, Minnesota	493389	10547.5	2.13777	0.498585
35	GA	Fulton County, Georgia	404922	10365	2.55975	0.489958
36	MI	Oakland County, Michigan	489549	10228.2	2.0893	0.48349
37	VA	Fairfax County, Virginia	428842	10096.9	2.35447	0.477288
38	OH	Franklin County, Ohio	491243	9893.36	2.01394	0.467664
39	NY	Nassau County, New York	523678	9798.54	1.8711	0.463182
40	DC	District of Columbia, District of Columbia	264627	9708.52	3.66875	0.458926
41	MD	Montgomery County, Maryland	384527	9438.75	2.45464	0.446174
42	MI	Wayne County, Michigan	657017	9290.75	1.41408	0.439178
43	CA	San Mateo County, California	298300	8903.72	2.98482	0.420883
44	OR	Multnomah County, Oregon	326508	8761.37	2.68335	0.414154
45	UT	Salt Lake County, Utah	436817	8698.06	1.99124	0.411161
46	MA	Suffolk County, Massachusetts	314635	8687.92	2.76127	0.410682
47	WA	Pierce County, Washington	349015	8552.1	2.45035	0.404262
48	MD	Prince George's County, Maryland	352457	8437.83	2.394	0.39886
49	PA	Allegheny County, Pennsylvania	488159	8404.79	1.72173	0.397298
50	FL	Pinellas County, Florida	384276	8382.19	2.18129	0.39623
51	NY	Westchester County, New York	366530	8176.34	2.23074	0.386499
52	CT	Fairfield County, Connecticut	354425	8141.5	2.2971	0.384853
53	CA	Fresno County, California	359410	7929.17	2.20616	0.374816
54	CO	Denver County, Colorado	290114	7874.81	2.71439	0.372246
55	NY	Bronx County, New York	511489	7817.44	1.52837	0.369534
56	FL	Lee County, Florida	303184	7701.66	2.54026	0.364061
57	CT	New Haven County, Connecticut	326678	7656.59	2.34377	0.361931
58	NC	Mecklenburg County, North Carolina	407212	7522.03	1.8472	0.35557
59	TX	Denton County, Texas	326876	7486.23	2.29024	0.353878
60	OH	Cuyahoga County, Ohio	474203	7425.06	1.5658	0.350986
61	MA	Essex County, Massachusetts	301958	7376.55	2.44291	0.348693
62	MA	Worcester County, Massachusetts	333093	7342.86	2.20445	0.3471
63	NM	Bernalillo County, New Mexico	257714	7316.42	2.83897	0.345851
64	GA	Cobb County, Georgia	280848	7283.47	2.59339	0.344293
65	NJ	Bergen County, New Jersey	358910	7275.68	2.02716	0.343925
66	WA	Snohomish County, Washington	317085	7261.79	2.29017	0.343268
67	GA	Gwinnett County, Georgia	338572	7162.79	2.11559	0.338589
68	MO	St. Louis County, Missouri	364252	6942.7	1.90602	0.328185
69	IN	Marion County, Indiana	353489	6880.74	1.94652	0.325256
70	NC	Wake County, North Carolina	410660	6871.04	1.67317	0.324797
71	CA	Ventura County, California	318947	6724.67	2.1084	0.317878
72	PA	Montgomery County, Pennsylvania	322510	6684.06	2.07251	0.315959
73	NJ	Hudson County, New Jersey	285453	6600.47	2.31228	0.312007
74	CA	Kern County, California	328904	6577.06	1.99969	0.310901
75	FL	Polk County, Florida	271357	6570.25	2.42126	0.310579
76	MA	Norfolk County, Massachusetts	272474	6479	2.37784	0.306265
77	NJ	Middlesex County, New Jersey	328707	6448.93	1.96191	0.304844
78	MD	Baltimore County, Maryland	309475	6396.2	2.06679	0.302351
79	FL	Duval County, Florida	372135	6391.5	1.71752	0.302129
80	CO	Arapahoe County, Colorado	246514	6352.87	2.57708	0.300303
81	IL	DuPage County, Illinois	349794	6312.13	1.80453	0.298377
82	TX	El Paso County, Texas	308800	6296.26	2.03894	0.297627
83	CA	Sonoma County, California	189681	6049	3.18904	0.285939
84	OR	Washington County, Oregon	226463	6034.89	2.66485	0.285272
85	TX	Collin County, Texas	380856	5952.3	1.56287	0.281368
86	WI	Dane County, Wisconsin	220637	5918.22	2.68234	0.279757
87	CO	El Paso County, Colorado	278415	5878.07	2.11126	0.277859
88	CA	San Joaquin County, California	282752	5854.57	2.07057	0.276748
89	WI	Milwaukee County, Wisconsin	342762	5718.83	1.66845	0.270332
90	NJ	Monmouth County, New Jersey	245138	5705.07	2.32729	0.269682
91	TN	Davidson County, Tennessee	272656	5677.6	2.08233	0.268383
92	MI	Macomb County, Michigan	337661	5616	1.66321	0.265471
93	PA	Bucks County, Pennsylvania	250001	5609.7	2.24387	0.265173
94	NY	Erie County, New York	365485	5597.77	1.5316	0.264609
95	OK	Tulsa County, Oklahoma	243731	5507.32	2.25959	0.260334
96	TX	Hidalgo County, Texas	290288	5412.21	1.86443	0.255838
97	NJ	Essex County, New Jersey	312413	5402.85	1.72939	0.255395
98	CO	Jefferson County, Colorado	232443	5363.83	2.30759	0.253551
99	FL	Brevard County, Florida	239939	5292.64	2.20583	0.250185
100	CT	Hartford County, Connecticut	339662	5260.91	1.54887	0.248686
101	TX	Williamson County, Texas	219002	5191.1	2.37035	0.245386
102	KY	Jefferson County, Kentucky	293263	5164.07	1.7609	0.244108
103	CO	Adams County, Colorado	193985	5133.15	2.64616	0.242647
104	DE	New Castle County, Delaware	213360	5050.03	2.3669	0.238717
105	TN	Shelby County, Tennessee	327254	5020.19	1.53403	0.237307
106	OK	Oklahoma County, Oklahoma	290245	5006.6	1.72496	0.236664
107	TX	Fort Bend County, Texas	285106	5002.35	1.75456	0.236463
108	OH	Hamilton County, Ohio	307325	4995.48	1.62547	0.236139
109	FL	Pasco County, Florida	213890	4962.6	2.32016	0.234584
110	IL	Lake County, Illinois	267827	4950.6	1.84843	0.234017
111	NE	Douglas County, Nebraska	212092	4902.54	2.31152	0.231745
112	FL	Volusia County, Florida	220868	4893.81	2.21572	0.231333
113	MO	Jackson County, Missouri	265456	4871.45	1.83512	0.230276
114	FL	Sarasota County, Florida	176427	4859.93	2.75464	0.229731
115	MA	Bristol County, Massachusetts	221063	4834.15	2.18678	0.228513
116	NV	Washoe County, Nevada	192888	4801.89	2.48947	0.226988
117	NY	Monroe County, New York	287479	4798.06	1.66901	0.226807
118	KS	Johnson County, Kansas	223139	4788.2	2.14584	0.226341
119	MD	Anne Arundel County, Maryland	220876	4719.08	2.13653	0.223073
120	RI	Providence County, Rhode Island	252139	4713.1	1.86925	0.222791
121	WA	Clark County, Washington	188528	4654.81	2.46903	0.220035
122	IL	Will County, Illinois	257135	4506.94	1.75275	0.213045
123	IA	Polk County, Iowa	180675	4459.85	2.46844	0.210819
124	CA	Solano County, California	174408	4458.63	2.55644	0.210762
125	NC	Guilford County, North Carolina	195730	4438.68	2.26776	0.209819
126	OH	Summit County, Ohio	205367	4435.1	2.1596	0.209649
127	WA	Spokane County, Washington	206956	4420.03	2.13573	0.208937
128	NJ	Camden County, New Jersey	192048	4384.26	2.2829	0.207246
129	MD	Baltimore city, Maryland	216679	4365.84	2.01489	0.206376
130	FL	Seminole County, Florida	175796	4364.23	2.48255	0.206299
131	TN	Knox County, Tennessee	180954	4359.96	2.40943	0.206097
132	MA	Plymouth County, Massachusetts	200058	4234.39	2.11658	0.200161
133	OH	Montgomery County, Ohio	199750	4217.5	2.11139	0.199363
134	TX	Montgomery County, Texas	222975	4193.69	1.88079	0.198238
135	PA	Delaware County, Pennsylvania	212076	4174.47	1.96838	0.197329
136	NJ	Ocean County, New Jersey	229130	4109.24	1.79341	0.194246
137	PA	Chester County, Pennsylvania	199841	4014.91	2.00905	0.189787
138	NY	Onondaga County, New York	179505	4001.82	2.22937	0.189168
139	CA	Stanislaus County, California	198392	3975.91	2.00407	0.187943
140	KS	Sedgwick County, Kansas	192637	3975.05	2.06349	0.187902
141	FL	Osceola County, Florida	141282	3950.56	2.79623	0.186745
142	CA	Santa Barbara County, California	172252	3942.28	2.28867	0.186353
143	SC	Greenville County, South Carolina	193581	3937.3	2.03393	0.186118
144	MI	Kent County, Michigan	243398	3901.42	1.6029	0.184422
145	FL	Manatee County, Florida	155733	3894.2	2.50056	0.18408
146	NH	Hillsborough County, New Hampshire	166469	3882.61	2.33233	0.183533
147	NJ	Passaic County, New Jersey	191708	3879.6	2.0237	0.183391
148	DE	Sussex County, Delaware	92595	3876.8	4.18684	0.183258
149	NJ	Morris County, New Jersey	194749	3872.72	1.98857	0.183065
150	ID	Ada County, Idaho	186966	3868.46	2.06907	0.182864
151	PA	Lancaster County, Pennsylvania	204379	3867.95	1.89254	0.18284
152	MI	Washtenaw County, Michigan	147912	3856.91	2.60757	0.182318
153	AL	Jefferson County, Alabama	242712	3828.99	1.57759	0.180998
154	CA	Monterey County, California	164370	3806.65	2.3159	0.179942
155	SC	Charleston County, South Carolina	156735	3802.07	2.42579	0.179725
156	MA	Hampden County, Massachusetts	174040	3766.29	2.16404	0.178034
157	IL	Kane County, Illinois	190310	3752.7	1.97189	0.177392
158	FL	Collier County, Florida	150928	3711.04	2.45882	0.175423
159	OR	Clackamas County, Oregon	160925	3696.16	2.29682	0.174719
160	FL	Lake County, Florida	148658	3677.81	2.47401	0.173852
161	LA	East Baton Rouge Parish, Louisiana	166079	3670.26	2.20995	0.173495
162	UT	Utah County, Utah	219820	3651.15	1.66097	0.172592
163	MN	Ramsey County, Minnesota	204878	3615.29	1.76461	0.170896
164	AR	Pulaski County, Arkansas	145394	3603.98	2.47876	0.170362
165	KY	Fayette County, Kentucky	121349	3557.4	2.93155	0.16816
166	SC	Richland County, South Carolina	153044	3543.08	2.31507	0.167483
167	NC	Durham County, North Carolina	121713	3520.55	2.8925	0.166418
168	NJ	Burlington County, New Jersey	176923	3478.1	1.96588	0.164412
169	ME	Cumberland County, Maine	117972	3440.44	2.91632	0.162631
170	LA	Orleans Parish, Louisiana	141793	3431.54	2.4201	0.16221
171	OH	Lucas County, Ohio	159954	3400.36	2.12584	0.160737
172	AZ	Pinal County, Arizona	167233	3396.8	2.03118	0.160568
173	OR	Lane County, Oregon	152904	3386.93	2.21507	0.160102
174	PA	York County, Pennsylvania	173642	3382.6	1.94803	0.159897
175	NJ	Mercer County, New Jersey	147741	3356.08	2.2716	0.158644
176	NJ	Union County, New Jersey	209610	3320.17	1.58397	0.156946
177	VA	Prince William County, Virginia	171621	3288.14	1.91593	0.155432
178	NC	Buncombe County, North Carolina	104479	3281.11	3.14045	0.1551
179	LA	Jefferson Parish, Louisiana	162600	3219.98	1.98031	0.15221
180	PA	Berks County, Pennsylvania	161658	3204.34	1.98217	0.151471
181	MN	Dakota County, Minnesota	160461	3173.06	1.97747	0.149992
182	FL	Escambia County, Florida	125797	3158.45	2.51075	0.149301
183	TN	Hamilton County, Tennessee	137366	3136.56	2.28336	0.148267
184	IN	Lake County, Indiana	180665	3130.36	1.73269	0.147974
185	PA	Lehigh County, Pennsylvania	139134	3121.25	2.24334	0.147543
186	NY	Orange County, New York	146437	3118.43	2.12954	0.14741
187	NC	Forsyth County, North Carolina	137733	3110.41	2.25829	0.147031
188	NY	Albany County, New York	122015	3094.49	2.53616	0.146278
189	CA	Marin County, California	101443	3075.59	3.03184	0.145385
190	CA	Tulare County, California	162596	2992.17	1.84025	0.141441
191	MO	St. Louis city, Missouri	119907	2991.23	2.49463	0.141397
192	CO	Boulder County, Colorado	134783	2985.21	2.21483	0.141112
193	GA	Chatham County, Georgia	110174	2973.05	2.6985	0.140537
194	AL	Mobile County, Alabama	149568	2959.36	1.9786	0.13989
195	FL	Marion County, Florida	145175	2957.4	2.03713	0.139798
196	NY	Dutchess County, New York	117108	2926.23	2.49874	0.138324
197	AL	Madison County, Alabama	146535	2897.51	1.97735	0.136967
198	FL	St. Lucie County, Florida	126250	2894.05	2.29232	0.136803
199	IN	Allen County, Indiana	138772	2892.09	2.08406	0.13671
200	SC	Horry County, South Carolina	137791	2890.75	2.09792	0.136647
201	TX	Galveston County, Texas	129358	2880.04	2.22641	0.136141
202	CO	Larimer County, Colorado	142071	2858.99	2.01236	0.135146
203	WA	Kitsap County, Washington	110816	2830.99	2.55467	0.133822
204	NY	Richmond County, New York	185817	2814.25	1.51453	0.133031
205	NJ	Somerset County, New Jersey	129900	2787.4	2.14581	0.131762
206	NH	Rockingham County, New Hampshire	124185	2782.92	2.24095	0.13155
207	CA	Santa Cruz County, California	108493	2777.65	2.56021	0.131301
208	PA	Dauphin County, Pennsylvania	107640	2774.73	2.57779	0.131163
209	TX	Nueces County, Texas	132444	2771.81	2.09281	0.131025
210	FL	Alachua County, Florida	108343	2745.98	2.53452	0.129804
211	VA	Loudoun County, Virginia	146920	2732.12	1.8596	0.129149
212	CA	Placer County, California	150071	2707.25	1.80398	0.127973
213	MI	Genesee County, Michigan	150894	2650.21	1.75634	0.125277
214	VA	Henrico County, Virginia	118969	2650.15	2.2276	0.125274
215	MI	Ingham County, Michigan	110558	2637.21	2.38536	0.124662
216	CO	Douglas County, Colorado	130342	2632.11	2.01939	0.124421
217	MO	Greene County, Missouri	114237	2622.02	2.29525	0.123944
218	AK	Anchorage Municipality, Alaska	112648	2619.06	2.325	0.123804
219	MO	St. Charles County, Missouri	149888	2612.85	1.7432	0.123511
220	TX	Cameron County, Texas	141984	2592.65	1.82602	0.122556
221	VA	Virginia Beach city, Virginia	172249	2586.94	1.50186	0.122286
222	OR	Marion County, Oregon	129559	2570.33	1.98391	0.121501
223	OH	Stark County, Ohio	141595	2546.72	1.7986	0.120385
224	TX	Bell County, Texas	130767	2536.15	1.93945	0.119885
225	CA	San Luis Obispo County, California	114233	2519.44	2.20552	0.119095
226	MD	Howard County, Maryland	119833	2515.92	2.09952	0.118929
227	TN	Rutherford County, Tennessee	122812	2509.57	2.04343	0.118629
228	PA	Northampton County, Pennsylvania	121504	2508.27	2.06435	0.118567
229	OH	Butler County, Ohio	145580	2471.24	1.69751	0.116817
230	WI	Waukesha County, Wisconsin	154109	2470.58	1.60314	0.116786
231	TX	Brazoria County, Texas	137607	2469.88	1.79488	0.116753
232	OK	Cleveland County, Oklahoma	112173	2449.86	2.184	0.115806
233	WA	Thurston County, Washington	110798	2437.65	2.20008	0.115229
234	PA	Luzerne County, Pennsylvania	127995	2435.28	1.90264	0.115117
235	VA	Chesterfield County, Virginia	130030	2433.66	1.87161	0.11504
236	FL	Leon County, Florida	109723	2401.41	2.18861	0.113516
237	VA	Arlington County, Virginia	96301	2368.42	2.45939	0.111956
238	NE	Lancaster County, Nebraska	123836	2352.51	1.8997	0.111204
239	MN	Anoka County, Minnesota	136570	2349.99	1.72072	0.111085
240	CT	New London County, Connecticut	106351	2323.16	2.18442	0.109817
241	ME	York County, Maine	83803	2307.23	2.75316	0.109064
242	UT	Davis County, Utah	122063	2291.97	1.8777	0.108343
243	PA	Westmoreland County, Pennsylvania	140321	2289.41	1.63155	0.108221
244	TX	Lubbock County, Texas	115417	2277.26	1.97307	0.107647
245	NC	Cumberland County, North Carolina	122134	2255.45	1.8467	0.106616
246	NJ	Gloucester County, New Jersey	113659	2250.54	1.98008	0.106384
247	IN	Hamilton County, Indiana	121194	2246.87	1.85395	0.106211
248	SC	Spartanburg County, South Carolina	120277	2221.82	1.84725	0.105026
249	NJ	Atlantic County, New Jersey	103405	2220.72	2.14759	0.104974
250	NY	Rockland County, New York	115346	2203.51	1.91035	0.104161
251	MO	Clay County, Missouri	92079	2191.21	2.37971	0.10358
252	CO	Weld County, Colorado	120224	2167.87	1.80319	0.102476
253	MI	Kalamazoo County, Michigan	98932	2166.65	2.19004	0.102418
254	MD	Frederick County, Maryland	100334	2140.3	2.13317	0.101173
255	TX	Hays County, Texas	90168	2137.91	2.37103	0.10106
256	OH	Lorain County, Ohio	118721	2100.96	1.76966	0.0993135
257	IN	St. Joseph County, Indiana	100878	2099.16	2.08089	0.0992285
258	AR	Benton County, Arkansas	101620	2079.6	2.04645	0.0983038
259	SC	Lexington County, South Carolina	107581	2077.18	1.93081	0.0981895
260	GA	Clayton County, Georgia	100187	2073.25	2.06938	0.0980035
261	IL	McHenry County, Illinois	117733	2069.59	1.75787	0.0978307
262	AR	Washington County, Arkansas	92145	1998.12	2.16845	0.0944519
263	NC	New Hanover County, North Carolina	86447	1987.87	2.29953	0.0939677
264	PA	Cumberland County, Pennsylvania	100370	1985.92	1.9786	0.0938752
265	VA	Norfolk city, Virginia	97180	1985.28	2.04289	0.0938452
266	WI	Brown County, Wisconsin	101354	1970.49	1.94416	0.0931459
267	SC	York County, South Carolina	100609	1956.31	1.94446	0.0924755
268	FL	St. Johns County, Florida	99966	1955.82	1.95649	0.0924526
269	VA	Richmond city, Virginia	87898	1954.73	2.22386	0.0924008
270	LA	Lafayette Parish, Louisiana	87681	1949.1	2.22294	0.0921348
271	NC	Gaston County, North Carolina	84450	1936.24	2.29277	0.091527
272	IL	Madison County, Illinois	100621	1928.17	1.91627	0.0911456
273	IL	Winnebago County, Illinois	106310	1920.73	1.80673	0.0907939
274	NY	Saratoga County, New York	91590	1917.34	2.0934	0.0906336
275	PA	Erie County, Pennsylvania	105027	1900.78	1.8098	0.0898506
276	MD	Harford County, Maryland	97054	1892.33	1.94977	0.0894512
277	GA	Cherokee County, Georgia	97936	1863.86	1.90314	0.0881056
278	NY	Oneida County, New York	90384	1860.56	2.05851	0.0879497
279	CA	Yolo County, California	81283	1822.81	2.24255	0.0861651
280	CA	Merced County, California	98929	1813.83	1.83347	0.0857408
281	LA	St. Tammany Parish, Louisiana	96651	1808.79	1.87146	0.0855023
282	UT	Weber County, Utah	94526	1786.91	1.89039	0.0844681
283	TX	Jefferson County, Texas	100053	1761.87	1.76093	0.0832843
284	TX	McLennan County, Texas	94030	1725.02	1.83455	0.0815426
285	FL	Hernando County, Florida	75330	1693.65	2.24831	0.0800597
286	MI	Ottawa County, Michigan	109045	1690.77	1.55052	0.0799234
287	IA	Linn County, Iowa	85859	1689.48	1.96774	0.0798626
288	IL	St. Clair County, Illinois	93549	1688.79	1.80524	0.0798297
289	PA	Lackawanna County, Pennsylvania	83545	1686.34	2.01848	0.0797139
290	MA	Hampshire County, Massachusetts	63680	1677.39	2.6341	0.0792912
291	LA	Caddo Parish, Louisiana	84107	1672.73	1.98882	0.0790709
292	MS	Harrison County, Mississippi	76409	1669.24	2.18462	0.0789059
293	SC	Berkeley County, South Carolina	85004	1654.7	1.94662	0.0782185
294	RI	Kent County, Rhode Island	66567	1653.87	2.48451	0.0781791
295	TX	Webb County, Texas	88964	1618.83	1.81965	0.0765228
296	MN	Washington County, Minnesota	98270	1615.32	1.64376	0.076357
297	GA	Forsyth County, Georgia	87697	1592.02	1.81536	0.0752556
298	VA	Chesapeake city, Virginia	90692	1587.76	1.75071	0.0750541
299	TN	Montgomery County, Tennessee	78177	1585.22	2.02774	0.0749343
300	OH	Warren County, Ohio	90476	1577.02	1.74302	0.0745463
301	AL	Shelby County, Alabama	80793	1569.99	1.94323	0.0742144
302	GA	Henry County, Georgia	83029	1545.6	1.86152	0.0730614
303	NC	Cabarrus County, North Carolina	79593	1540.34	1.93527	0.0728125
304	MO	Jefferson County, Missouri	85899	1537.56	1.78996	0.072681
305	IN	Vanderburgh County, Indiana	67461	1518.09	2.25033	0.0717609
306	CT	Middlesex County, Connecticut	65496	1508.34	2.30295	0.0713
307	NY	Niagara County, New York	82465	1490.54	1.80749	0.0704586
308	TN	Williamson County, Tennessee	86041	1484.78	1.72566	0.0701862
309	KY	Kenton County, Kentucky	62930	1483.56	2.35748	0.0701286
310	GA	Richmond County, Georgia	76493	1476.35	1.93004	0.0697875
311	GA	Muscogee County, Georgia	73253	1471.83	2.00924	0.069574
312	OH	Mahoning County, Ohio	88042	1469.73	1.66935	0.0694749
313	MS	Hinds County, Mississippi	81522	1468.68	1.80158	0.0694254
314	OH	Lake County, Ohio	90145	1467.91	1.62839	0.0693887
315	VA	Alexandria city, Virginia	60872	1447.83	2.37848	0.0684396
316	IL	Peoria County, Illinois	66996	1442.41	2.15297	0.0681832
317	OH	Clermont County, Ohio	78329	1441.76	1.84065	0.0681529
318	AL	Montgomery County, Alabama	81693	1440.32	1.76308	0.0680844
319	ID	Canyon County, Idaho	81477	1439.61	1.76689	0.0680509
320	NC	Union County, North Carolina	84154	1432.31	1.70201	0.067706
321	OH	Delaware County, Ohio	76194	1428.2	1.87443	0.0675117
322	FL	Clay County, Florida	79549	1427.43	1.79441	0.0674755
323	NY	Rensselaer County, New York	63772	1425.36	2.23508	0.0673773
324	CA	El Dorado County, California	74776	1420.49	1.89967	0.0671475
325	MN	St. Louis County, Minnesota	80813	1412.7	1.74811	0.066779
326	VA	Newport News city, Virginia	69386	1402.91	2.02189	0.0663162
327	NC	Johnston County, North Carolina	77162	1392.5	1.80464	0.065824
328	PA	Washington County, Pennsylvania	82362	1388.54	1.68589	0.0656368
329	FL	Santa Rosa County, Florida	73360	1367.23	1.86372	0.0646294
330	NC	Orange County, North Carolina	55955	1360.22	2.43091	0.0642981
331	NM	Sandoval County, New Mexico	54537	1355.55	2.48556	0.0640776
332	OH	Trumbull County, Ohio	78511	1337.51	1.7036	0.0632248
333	NY	Schenectady County, New York	59132	1326.11	2.24263	0.0626858
334	PA	Butler County, Pennsylvania	76195	1322.75	1.73601	0.0625271
335	MD	Washington County, Maryland	60990	1315.35	2.15667	0.0621773
336	WA	Benton County, Washington	75118	1305.19	1.73752	0.0616969
337	TN	Sumner County, Tennessee	71711	1291.79	1.80139	0.0610637
338	FL	Martin County, Florida	64714	1289.46	1.99256	0.0609536
339	SC	Anderson County, South Carolina	74803	1277.61	1.70796	0.060393
340	KS	Wyandotte County, Kansas	61120	1264.46	2.06882	0.0597717
341	WI	Kenosha County, Wisconsin	64090	1261.36	1.96811	0.059625
342	OH	Licking County, Ohio	66755	1244.79	1.86472	0.0588419
343	TX	Johnson County, Texas	66138	1239.65	1.87434	0.0585989
344	NC	Iredell County, North Carolina	69656	1227.17	1.76176	0.0580089
345	MI	Livingston County, Michigan	76027	1216.11	1.59958	0.0574861
346	NH	Strafford County, New Hampshire	52336	1214.32	2.32023	0.0574014
347	IA	Scott County, Iowa	64964	1213.91	1.8686	0.0573823
348	OH	Greene County, Ohio	64007	1204.34	1.88157	0.0569295
349	TX	Comal County, Texas	61461	1200.22	1.95281	0.0567349
350	SC	Aiken County, South Carolina	62522	1191.95	1.90644	0.0563439
351	CT	Tolland County, Connecticut	61030	1184.47	1.9408	0.0559904
352	TN	Sullivan County, Tennessee	61486	1178.93	1.91739	0.0557285
353	NC	Catawba County, North Carolina	61208	1175.48	1.92047	0.0555656
354	NE	Sarpy County, Nebraska	67497	1169.79	1.7331	0.0552967
355	IN	Porter County, Indiana	65556	1152.85	1.75857	0.0544958
356	NJ	Sussex County, New Jersey	57287	1147.83	2.00365	0.0542584
357	TX	Ellis County, Texas	68030	1144.81	1.6828	0.0541156
358	NJ	Hunterdon County, New Jersey	50652	1139.47	2.24961	0.0538634
359	NC	Davidson County, North Carolina	63569	1136.51	1.78783	0.0537233
360	IL	Rock Island County, Illinois	54800	1131.9	2.06551	0.0535053
361	GA	Paulding County, Georgia	59024	1126.92	1.90925	0.0532698
362	IN	Hendricks County, Indiana	63885	1109.96	1.73744	0.0524684
363	OH	Medina County, Ohio	69206	1108.67	1.60198	0.0524073
364	TX	Guadalupe County, Texas	61958	1101.49	1.7778	0.052068
365	SC	Dorchester County, South Carolina	57761	1101.14	1.90638	0.0520515
366	PA	Beaver County, Pennsylvania	65983	1093.58	1.65737	0.0516942
367	NC	Henderson County, North Carolina	44514	1088.92	2.44623	0.0514735
368	MS	DeSoto County, Mississippi	64673	1085.78	1.67888	0.0513253
369	OK	Canadian County, Oklahoma	55196	1078.64	1.95421	0.050988
370	VA	Hampton city, Virginia	51134	1076.49	2.10524	0.0508863
371	OH	Portage County, Ohio	63598	1074.01	1.68874	0.0507688
372	MD	Carroll County, Maryland	66037	1070.71	1.62137	0.0506128
373	IN	Clark County, Indiana	44908	1067.06	2.3761	0.0504405
374	GA	Douglas County, Georgia	50171	1064.26	2.12127	0.0503081
375	MD	Charles County, Maryland	58865	1055.49	1.79307	0.0498936
376	WV	Berkeley County, West Virginia	45853	1054.77	2.30032	0.0498594
377	MI	St. Clair County, Michigan	62957	1038.18	1.64902	0.0490751
378	IN	Johnson County, Indiana	58639	1034.78	1.76466	0.0489146
379	NC	Rowan County, North Carolina	56198	1028.06	1.82936	0.0485971
380	OH	Fairfield County, Ohio	58987	1018.9	1.72733	0.0481638
381	TX	Potter County, Texas	45456	1006.29	2.21377	0.0475679
382	OH	Wood County, Ohio	50769	1001.41	1.97248	0.0473371
383	SC	Pickens County, South Carolina	52134	990.42	1.89976	0.0468176
384	RI	Washington County, Rhode Island	51781	984.215	1.90073	0.0465243
385	CT	Windham County, Connecticut	45662	981.255	2.14895	0.0463844
386	MN	Scott County, Minnesota	54188	979.343	1.80731	0.046294
387	VA	Roanoke city, Virginia	36995	978.509	2.64498	0.0462546
388	TN	Wilson County, Tennessee	54400	974.52	1.7914	0.046066
389	GA	Coweta County, Georgia	53070	972.861	1.83317	0.0459876
390	NY	Putnam County, New York	38649	962.916	2.49144	0.0455175
391	TX	Randall County, Texas	51625	959.564	1.85872	0.045359
392	VA	Stafford County, Virginia	56391	957.799	1.6985	0.0452756
393	MS	Rankin County, Mississippi	57137	952.179	1.66648	0.0450099
394	AR	Sebastian County, Arkansas	46958	944.561	2.0115	0.0446498
395	NC	Brunswick County, North Carolina	55150	943.616	1.711	0.0446052
396	VA	Spotsylvania County, Virginia	50569	935.503	1.84995	0.0442217
397	TX	Parker County, Texas	54572	931.613	1.70713	0.0440378
398	NC	Randolph County, North Carolina	54733	927.187	1.69402	0.0438285
399	IN	Madison County, Indiana	50550	914.531	1.80916	0.0432303
400	FL	Flagler County, Florida	45552	897.029	1.96924	0.042403
401	TN	Blount County, Tennessee	51785	893.487	1.72538	0.0422356
402	KY	Boone County, Kentucky	49008	893.091	1.82234	0.0422168
403	GA	Columbia County, Georgia	54872	892.161	1.62589	0.0421729
404	NY	Ontario County, New York	43699	888.622	2.03351	0.0420056
405	TX	Kaufman County, Texas	49802	869.636	1.74619	0.0411081
406	WV	Cabell County, West Virginia	36760	862.745	2.34697	0.0407824
407	LA	Livingston Parish, Louisiana	51002	850.453	1.66749	0.0402013
408	NY	Oswego County, New York	45985	850.246	1.84896	0.0401915
409	OR	Yamhill County, Oregon	41662	850.097	2.04046	0.0401845
410	PA	Fayette County, Pennsylvania	51763	845.931	1.63424	0.0399875
411	VA	Portsmouth city, Virginia	36230	842.669	2.32589	0.0398334
412	MS	Jackson County, Mississippi	52674	841.205	1.597	0.0397641
413	MO	Platte County, Missouri	39386	819.158	2.07982	0.038722
414	RI	Newport County, Rhode Island	34144	813.247	2.38182	0.0384426
415	MD	Wicomico County, Maryland	38019	812.275	2.1365	0.0383966
416	LA	Bossier Parish, Louisiana	46391	806.551	1.73859	0.0381261
417	IL	Kendall County, Illinois	45522	805.109	1.76862	0.0380579
418	WI	Washington County, Wisconsin	52744	788.161	1.49431	0.0372568
419	VA	Hanover County, Virginia	41119	782.965	1.90414	0.0370111
420	LA	Ascension Parish, Louisiana	44459	780.239	1.75496	0.0368823
421	AR	Faulkner County, Arkansas	45252	779.911	1.72348	0.0368667
422	IL	Tazewell County, Illinois	49519	771.812	1.55862	0.0364839
423	KY	Campbell County, Kentucky	35677	767.969	2.15256	0.0363023
424	AR	Saline County, Arkansas	45124	765.657	1.69678	0.0361929
425	TX	Bastrop County, Texas	37088	764.546	2.06144	0.0361405
426	MN	Wright County, Minnesota	50565	763.016	1.50898	0.0360681
427	IA	Dallas County, Iowa	34902	751.663	2.15364	0.0355314
428	NJ	Warren County, New Jersey	42311	745.055	1.7609	0.0352191
429	GA	Carroll County, Georgia	43228	742.282	1.71713	0.035088
430	GA	Fayette County, Georgia	43181	741.302	1.71673	0.0350417
431	MI	Eaton County, Michigan	41542	732.107	1.76233	0.034607
432	CO	Broomfield County, Colorado	28769	719.217	2.49997	0.0339977
433	GA	Newton County, Georgia	38884	715.226	1.83938	0.0338091
434	WA	Franklin County, Washington	34578	712.213	2.05973	0.0336666
435	TX	Rockwall County, Texas	37876	709.255	1.87257	0.0335268
436	GA	Bartow County, Georgia	40743	708.793	1.73967	0.033505
437	MD	Cecil County, Maryland	39440	696.341	1.76557	0.0329163
438	IN	Floyd County, Indiana	29856	691.177	2.31503	0.0326723
439	IL	DeKalb County, Illinois	37966	685.261	1.80493	0.0323926
440	PA	Mercer County, Pennsylvania	43644	683.158	1.5653	0.0322932
441	FL	Nassau County, Florida	34767	682.889	1.96419	0.0322805
442	IA	Pottawattamie County, Iowa	35232	676.658	1.92058	0.0319859
443	OH	Miami County, Ohio	40507	664.898	1.64144	0.0314301
444	VA	Roanoke County, Virginia	36241	660.515	1.82256	0.0312228
445	NC	Burke County, North Carolina	34521	651.802	1.88813	0.030811
446	AK	Matanuska-Susitna Borough, Alaska	40326	649.475	1.61056	0.030701
447	MO	Cass County, Missouri	39421	648.852	1.64595	0.0306715
448	TX	Hunt County, Texas	37086	644.628	1.7382	0.0304719
449	MN	Carver County, Minnesota	38011	642.764	1.691	0.0303838
450	OR	Polk County, Oregon	32337	641.269	1.98308	0.0303131
451	MA	Barnstable County, Massachusetts	92669	630.303	0.680166	0.0297947
452	TN	Maury County, Tennessee	37222	628.555	1.68867	0.0297121
453	AL	St. Clair County, Alabama	34218	626.596	1.83119	0.0296195
454	TX	Coryell County, Texas	31104	619.141	1.99055	0.0292671
455	MO	Franklin County, Missouri	39922	614.001	1.538	0.0290241
456	OK	Rogers County, Oklahoma	35632	609.414	1.7103	0.0288073
457	NC	Haywood County, North Carolina	24279	609.087	2.5087	0.0287918
458	AL	Limestone County, Alabama	39722	607.458	1.52927	0.0287148
459	GA	Rockdale County, Georgia	32985	592.764	1.79707	0.0280202
460	WI	Ozaukee County, Wisconsin	34554	592.076	1.71348	0.0279877
461	SC	Lancaster County, South Carolina	35604	590.843	1.65949	0.0279294
462	OH	Geauga County, Ohio	36157	590.243	1.63245	0.0279011
463	NY	Wayne County, New York	35425	587.357	1.65803	0.0277646
464	VA	Suffolk city, Virginia	34147	585.433	1.71445	0.0276737
465	MD	Calvert County, Maryland	34386	583.259	1.69621	0.0275709
466	MN	Sherburne County, Minnesota	36699	575.575	1.56837	0.0272077
467	MS	Madison County, Mississippi	38683	572.309	1.47949	0.0270533
468	NC	Lincoln County, North Carolina	33509	570.638	1.70294	0.0269743
469	VA	Lynchburg city, Virginia	29389	570.574	1.94145	0.0269713
470	MI	Lapeer County, Michigan	35550	565.675	1.59121	0.0267397
471	NM	Valencia County, New Mexico	29124	563.529	1.93493	0.0266383
472	HI	Hawaii County, Hawaii	78507	560.039	0.713362	0.0264733
473	TX	Orange County, Texas	31444	557.998	1.77458	0.0263768
474	PA	Pike County, Pennsylvania	23735	557.388	2.34838	0.026348
475	KS	Leavenworth County, Kansas	32844	556.995	1.69588	0.0263294
476	GA	Walton County, Georgia	34747	554.636	1.59621	0.0262179
477	NC	Chatham County, North Carolina	28739	544.353	1.89413	0.0257318
478	NC	Rockingham County, North Carolina	34718	538.818	1.55199	0.0254702
479	WI	St. Croix County, Wisconsin	34992	537.068	1.53483	0.0253874
480	TX	Liberty County, Texas	32928	534.715	1.62389	0.0252762
481	NC	Caldwell County, North Carolina	31517	534.384	1.69554	0.0252606
482	GA	Barrow County, Georgia	30024	529.001	1.76193	0.0250061
483	VA	James City County, Virginia	29724	524.656	1.76509	0.0248007
484	IN	Hancock County, Indiana	29391	523.937	1.78264	0.0247667
485	WV	Jefferson County, West Virginia	22125	517.797	2.34033	0.0244765
486	GA	Walker County, Georgia	25813	512.669	1.98609	0.0242341
487	KY	Bullitt County, Kentucky	30897	511.793	1.65645	0.0241927
488	MI	Clinton County, Michigan	29860	510.241	1.70878	0.0241193
489	NM	Santa Fe County, New Mexico	61207	507.117	0.828528	0.0239717
490	MO	Christian County, Missouri	31604	506.506	1.60266	0.0239428
491	OK	Creek County, Oklahoma	26914	504.256	1.87358	0.0238364
492	OK	Wagoner County, Oklahoma	29572	503.624	1.70304	0.0238065
493	KY	Christian County, Kentucky	27375	498.55	1.82119	0.0235667
494	TN	Robertson County, Tennessee	27211	498.16	1.83073	0.0235482
495	VA	Fauquier County, Virginia	27414	496.41	1.81079	0.0234656
496	VA	Bedford County, Virginia	30854	496.219	1.60828	0.0234565
497	CA	San Benito County, California	23696	494.163	2.08543	0.0233593
498	TN	Anderson County, Tennessee	29205	493.765	1.69069	0.0233405
499	NC	Franklin County, North Carolina	26091	482.012	1.84743	0.0227849
500	NY	Madison County, New York	26637	480.709	1.80467	0.0227233
501	AL	Elmore County, Alabama	34561	479.888	1.38852	0.0226845
502	IN	Morgan County, Indiana	27629	478.855	1.73316	0.0226357
503	TX	San Patricio County, Texas	25690	477.548	1.85889	0.0225739
504	MI	Montcalm County, Michigan	28291	475.899	1.68216	0.022496
505	NY	Ulster County, New York	73565	465.149	0.632297	0.0219878
506	MI	Van Buren County, Michigan	28706	457.074	1.59226	0.0216061
507	GA	Catoosa County, Georgia	24904	454.509	1.82504	0.0214848
508	VA	York County, Virginia	25549	448.856	1.75685	0.0212177
509	NY	Herkimer County, New York	23433	448.241	1.91286	0.0211885
510	PA	Carbon County, Pennsylvania	25682	444.891	1.73231	0.0210302
511	RI	Bristol County, Rhode Island	19729	439.36	2.22698	0.0207688
512	IN	Warrick County, Indiana	23517	438.496	1.86459	0.0207279
513	OH	Lawrence County, Ohio	21800	436.253	2.00116	0.0206219
514	NC	Pender County, North Carolina	23060	434.26	1.88317	0.0205277
515	LA	Iberia Parish, Louisiana	25276	428.511	1.69533	0.0202559
516	CT	Litchfield County, Connecticut	74270	424.511	0.571579	0.0200669
517	SC	Laurens County, South Carolina	25223	423.931	1.68073	0.0200394
518	NY	Livingston County, New York	24707	423.919	1.71579	0.0200389
519	TX	Hood County, Texas	23712	423.453	1.78582	0.0200168
520	GA	Spalding County, Georgia	24514	420.308	1.71456	0.0198682
521	TX	Wise County, Texas	25852	418.107	1.61731	0.0197641
522	VA	Warren County, Virginia	15787	412.099	2.61037	0.0194801
523	KY	Oldham County, Kentucky	25879	411.372	1.5896	0.0194457
524	IN	Boone County, Indiana	25231	410.485	1.62691	0.0194038
525	HI	Maui County, Hawaii	63860	408.657	0.639927	0.0193174
526	LA	Acadia Parish, Louisiana	20379	401.758	1.97143	0.0189913
527	UT	Tooele County, Utah	24405	401.319	1.64441	0.0189705
528	AL	Walker County, Alabama	24920	400.703	1.60796	0.0189414
529	NJ	Salem County, New Jersey	24384	398.199	1.63303	0.018823
530	SC	Kershaw County, South Carolina	23909	395.055	1.65233	0.0186745
531	MD	Queen Anne's County, Maryland	19182	393.595	2.0519	0.0186054
532	KS	Butler County, Kansas	25322	392.681	1.55075	0.0185622
533	AR	Lonoke County, Arkansas	26504	390.81	1.47453	0.0184738
534	WA	Whatcom County, Washington	88738	388.939	0.4383	0.0183853
535	VA	Franklin County, Virginia	21505	387.458	1.80171	0.0183153
536	PA	Armstrong County, Pennsylvania	26312	387.146	1.47137	0.0183006
537	OH	Union County, Ohio	21773	386.287	1.77416	0.01826
538	TX	Caldwell County, Texas	16493	383.592	2.32579	0.0181326
539	VA	Washington County, Virginia	21339	379.337	1.77767	0.0179314
540	MD	Worcester County, Maryland	20607	378.051	1.83457	0.0178706
541	AL	Russell County, Alabama	20788	376.481	1.81105	0.0177964
542	OR	Columbia County, Oregon	20852	376.474	1.80546	0.0177961
543	LA	Vermilion Parish, Louisiana	20351	375.376	1.84451	0.0177442
544	GA	Effingham County, Georgia	23014	371.394	1.61377	0.017556
545	MI	Barry County, Michigan	23978	368.337	1.53614	0.0174114
546	FL	Monroe County, Florida	36617	365.336	0.997722	0.0172696
547	KY	Jessamine County, Kentucky	18931	361.32	1.90862	0.0170798
548	TN	Dickson County, Tennessee	20475	359.028	1.75349	0.0169714
549	WV	Putnam County, West Virginia	21553	358.732	1.66442	0.0169574
550	KY	Boyd County, Kentucky	18574	358.506	1.93015	0.0169467
551	TN	Loudon County, Tennessee	21713	357.078	1.64454	0.0168793
552	VT	Chittenden County, Vermont	66769	356.98	0.534649	0.0168746
553	MS	Hancock County, Mississippi	17497	356.137	2.03542	0.0168347
554	OH	Pickaway County, Ohio	23896	352.623	1.47566	0.0166687
555	TN	Tipton County, Tennessee	22312	352.504	1.57989	0.016663
556	WI	Columbia County, Wisconsin	23397	351.988	1.50441	0.0166386
557	NM	DoÃ±a Ana County, New Mexico	80386	350.864	0.436473	0.0165855
558	LA	St. Bernard Parish, Louisiana	15281	346.761	2.26923	0.0163916
559	KY	Scott County, Kentucky	20710	345.1	1.66634	0.016313
560	AR	Crawford County, Arkansas	21972	342.757	1.55997	0.0162023
561	AZ	Yavapai County, Arizona	96982	340.848	0.351455	0.016112
562	IL	Champaign County, Illinois	81934	340.191	0.415202	0.016081
563	AL	Blount County, Alabama	22214	340.138	1.53119	0.0160785
564	VA	Manassas city, Virginia	15537	339.296	2.18379	0.0160387
565	IA	Warren County, Iowa	19003	338.279	1.78013	0.0159906
566	TN	Hawkins County, Tennessee	22091	335.958	1.52079	0.0158809
567	TN	Roane County, Tennessee	20730	334.661	1.61438	0.0158196
568	PA	Perry County, Pennsylvania	17847	331.37	1.85673	0.015664
569	VA	Prince George County, Virginia	19791	330.49	1.6699	0.0156224
570	VA	Culpeper County, Virginia	19763	329.591	1.66772	0.0155799
571	TX	Brazos County, Texas	92947	328.78	0.353729	0.0155416
572	OH	Madison County, Ohio	19275	328.345	1.70348	0.015521
573	OR	Jackson County, Oregon	85724	326.594	0.380983	0.0154383
574	MI	Cass County, Michigan	20045	326.375	1.62821	0.0154279
575	WI	Douglas County, Wisconsin	17823	325.385	1.82565	0.0153811
576	MO	Lincoln County, Missouri	22060	325.303	1.47463	0.0153772
577	IN	Monroe County, Indiana	57709	323.491	0.560555	0.0152916
578	TX	Hardin County, Texas	20655	322.963	1.56361	0.0152666
579	NY	Orleans County, New York	16033	322.158	2.00934	0.0152286
580	OK	Logan County, Oklahoma	17988	321.934	1.78972	0.015218
581	NY	Broome County, New York	78116	320.068	0.409735	0.0151298
582	LA	St. Martin Parish, Louisiana	18994	320.065	1.68508	0.0151296
583	ME	Sagadahoc County, Maine	14485	319.945	2.2088	0.015124
584	FL	Charlotte County, Florida	79518	319.843	0.402227	0.0151191
585	TX	Waller County, Texas	20404	318.394	1.56045	0.0150506
586	NC	Onslow County, North Carolina	86592	317.556	0.366726	0.015011
587	CA	Butte County, California	82595	317.13	0.383957	0.0149909
588	KY	Shelby County, Kentucky	17280	316.405	1.83105	0.0149566
589	TX	Kendall County, Texas	16413	313.853	1.91222	0.014836
590	OK	Osage County, Oklahoma	17788	313.468	1.76225	0.0148178
591	MN	Chisago County, Minnesota	22495	313.228	1.39244	0.0148065
592	OK	Grady County, Oklahoma	20495	310.735	1.51615	0.0146886
593	VA	Petersburg city, Virginia	12271	310.114	2.52721	0.0146593
594	AZ	Mohave County, Arizona	89543	307.043	0.3429	0.0145141
595	NC	Stokes County, North Carolina	17401	306.301	1.76025	0.014479
596	WV	Kanawha County, West Virginia	69185	304.878	0.44067	0.0144117
597	KY	Henderson County, Kentucky	16374	304.826	1.86165	0.0144093
598	TN	Cheatham County, Tennessee	15896	303.855	1.91152	0.0143634
599	IL	Sangamon County, Illinois	72265	303.614	0.42014	0.014352
600	LA	Calcasieu Parish, Louisiana	78182	303.457	0.388141	0.0143445
601	LA	St. Charles Parish, Louisiana	18989	302.019	1.59049	0.0142766
602	MO	Boone County, Missouri	69386	301.618	0.434696	0.0142576
603	TX	Wilson County, Texas	18646	299.87	1.60823	0.014175
604	NC	Hoke County, North Carolina	17858	299.271	1.67584	0.0141467
605	FL	Bay County, Florida	68970	299.185	0.433791	0.0141426
606	TX	Medina County, Texas	20025	295.022	1.47327	0.0139458
607	WA	Yakima County, Washington	91054	293.209	0.322017	0.0138601
608	AL	Baldwin County, Alabama	87305	293.064	0.335679	0.0138533
609	IA	Johnson County, Iowa	59837	291.366	0.486933	0.013773
610	IL	Boone County, Illinois	19746	290.91	1.47326	0.0137515
611	WI	Pierce County, Wisconsin	16422	290.372	1.76819	0.013726
612	FL	Okaloosa County, Florida	82079	290.132	0.353479	0.0137147
613	IN	Shelby County, Indiana	17143	290.069	1.69206	0.0137117
614	IN	Dearborn County, Indiana	19451	289.756	1.48967	0.0136969
615	IL	Grundy County, Illinois	19379	289.668	1.49475	0.0136927
616	IN	Tippecanoe County, Indiana	74370	287.671	0.38681	0.0135983
617	PA	Monroe County, Pennsylvania	65707	286.968	0.436738	0.0135651
618	TN	Fayette County, Tennessee	16549	285.094	1.72272	0.0134765
619	WA	Stevens County, Washington	18283	284.956	1.55859	0.01347
620	AL	Autauga County, Alabama	21128	284.744	1.34771	0.01346
621	FL	Gadsden County, Florida	16656	283.965	1.70488	0.0134231
622	KY	Clark County, Kentucky	13710	282.897	2.06344	0.0133727
623	UT	Box Elder County, Utah	19714	282.889	1.43496	0.0133723
624	TX	Smith County, Texas	83779	281.414	0.3359	0.0133026
625	NC	Davie County, North Carolina	16242	279.797	1.72267	0.0132261
626	TX	Atascosa County, Texas	17605	278.888	1.58414	0.0131832
627	IL	Henry County, Illinois	18841	278.546	1.4784	0.013167
628	AL	Tuscaloosa County, Alabama	84534	278.477	0.329426	0.0131638
629	OK	Le Flore County, Oklahoma	18256	278.014	1.52286	0.0131418
630	ND	Cass County, North Dakota	71954	277.926	0.386255	0.0131377
631	VA	Campbell County, Virginia	21162	272.883	1.28949	0.0128993
632	IN	Putnam County, Indiana	15642	272.845	1.74431	0.0128975
633	CA	Napa County, California	53696	272.802	0.508048	0.0128955
634	GA	Hall County, Georgia	74635	267.026	0.357776	0.0126224
635	SD	Minnehaha County, South Dakota	73703	265.91	0.360786	0.0125697
636	NC	Person County, North Carolina	14718	265.35	1.80289	0.0125432
637	SC	Beaufort County, South Carolina	73234	265.317	0.362286	0.0125416
638	OH	Morrow County, Ohio	13453	265.078	1.9704	0.0125303
639	AR	Crittenden County, Arkansas	16251	264.906	1.63009	0.0125222
640	WI	Outagamie County, Wisconsin	72301	263.496	0.364443	0.0124556
641	MA	Berkshire County, Massachusetts	51488	259.544	0.504086	0.0122687
642	WI	Green County, Wisconsin	14277	257.149	1.80114	0.0121556
643	PA	Centre County, Pennsylvania	70003	256.689	0.366683	0.0121338
644	GA	Pickens County, Georgia	13060	256.276	1.9623	0.0121143
645	NY	Schoharie County, New York	11985	255.001	2.12767	0.012054
646	TN	Washington County, Tennessee	51809	254.616	0.491451	0.0120358
647	OK	Sequoyah County, Oklahoma	14554	254.346	1.7476	0.012023
648	NY	Columbia County, New York	25036	253.787	1.01369	0.0119966
649	NH	Merrimack County, New Hampshire	61638	252.606	0.409822	0.0119408
650	FL	Indian River County, Florida	63666	250.9	0.394087	0.0118601
651	WI	Racine County, Wisconsin	74928	249.637	0.33317	0.0118005
652	DE	Kent County, Delaware	65867	249.363	0.378585	0.0117875
653	VA	Gloucester County, Virginia	15148	247.807	1.6359	0.0117139
654	GA	Bryan County, Georgia	15188	247.032	1.6265	0.0116773
655	GA	Clarke County, Georgia	49596	246.363	0.496739	0.0116457
656	CO	Pueblo County, Colorado	63912	246.359	0.385465	0.0116455
657	IL	McLean County, Illinois	64454	246.258	0.382068	0.0116407
658	MI	Allegan County, Michigan	45654	245.673	0.53812	0.0116131
659	NC	Pitt County, North Carolina	60633	245.421	0.404764	0.0116012
660	TX	Chambers County, Texas	16568	245.036	1.47897	0.0115829
661	CA	Humboldt County, California	54107	244.984	0.452777	0.0115805
662	IN	Harrison County, Indiana	15157	244.75	1.61477	0.0115694
663	SC	Edgefield County, South Carolina	10992	242.734	2.20828	0.0114741
664	VA	Fairfax city, Virginia	9543	241.47	2.53034	0.0114144
665	OH	Brown County, Ohio	16716	241.276	1.44338	0.0114052
666	ME	Penobscot County, Maine	61053	240.645	0.394157	0.0113754
667	NY	Tompkins County, New York	44041	240.394	0.545842	0.0113635
668	IL	Woodford County, Illinois	14309	240.153	1.67834	0.0113522
669	NC	Alexander County, North Carolina	14949	239.907	1.60484	0.0113405
670	TN	Campbell County, Tennessee	15171	239.455	1.57837	0.0113192
671	AZ	Yuma County, Arizona	76580	239.168	0.312312	0.0113056
672	AL	Chilton County, Alabama	16709	237.785	1.4231	0.0112402
673	ME	Kennebec County, Maine	48612	234.168	0.481708	0.0110692
674	OR	Deschutes County, Oregon	77597	233.855	0.301371	0.0110544
675	WI	Winnebago County, Wisconsin	68164	232.547	0.341157	0.0109926
676	LA	St. John the Baptist Parish, Louisiana	15358	232.211	1.51199	0.0109767
677	IL	Macoupin County, Illinois	17393	231.771	1.33255	0.0109559
678	KS	Douglas County, Kansas	47085	231.147	0.490915	0.0109264
679	CA	Shasta County, California	69696	230.209	0.330304	0.0108821
680	VA	Fredericksburg city, Virginia	10033	229.851	2.29095	0.0108652
681	FL	Citrus County, Florida	63035	228.92	0.363164	0.0108212
682	AZ	Coconino County, Arizona	56278	227.909	0.404971	0.0107734
683	FL	Wakulla County, Florida	14691	226.307	1.54045	0.0106977
684	NC	Alamance County, North Carolina	62133	225.87	0.363526	0.010677
685	NJ	Cumberland County, New Jersey	60741	225.635	0.371471	0.0106659
686	KS	Shawnee County, Kansas	65246	224.994	0.344839	0.0106356
687	NC	Yadkin County, North Carolina	14411	224.332	1.55667	0.0106043
688	WI	Oconto County, Wisconsin	15819	223.403	1.41224	0.0105604
689	GA	Bibb County, Georgia	55630	222.902	0.400686	0.0105367
690	OH	Fulton County, Ohio	16051	219.882	1.36989	0.0103939
691	VA	Botetourt County, Virginia	13207	219.613	1.66285	0.0103812
692	IN	Whitley County, Indiana	12981	219.414	1.69027	0.0103718
693	TX	Ector County, Texas	60426	218.617	0.361792	0.0103341
694	WV	Wayne County, West Virginia	14795	218.27	1.4753	0.0103177
695	IN	Elkhart County, Indiana	73371	217.786	0.296828	0.0102948
696	OK	McClain County, Oklahoma	15111	216.19	1.43068	0.0102194
697	TX	Midland County, Texas	61946	215.616	0.34807	0.0101923
698	MN	Isanti County, Minnesota	15573	215.551	1.38413	0.0101892
699	VA	Isle of Wight County, Virginia	14594	214.357	1.46881	0.0101328
700	MN	Carlton County, Minnesota	14690	214.018	1.45689	0.0101167
701	MI	Saginaw County, Michigan	70853	213.231	0.300949	0.0100795
702	MI	Jackson County, Michigan	64809	213.121	0.328845	0.0100743
703	VA	Powhatan County, Virginia	12331	212.632	1.72437	0.0100512
704	CA	Kings County, California	61973	211.509	0.341292	0.00999812
705	MI	Muskegon County, Michigan	67540	211.001	0.312408	0.0099741
706	AL	Lee County, Alabama	65691	210.319	0.320164	0.00994186
707	OK	Lincoln County, Oklahoma	12545	210.221	1.67574	0.00993725
708	SC	Chester County, South Carolina	11884	210.201	1.76877	0.00993628
709	KS	Harvey County, Kansas	12577	209.89	1.66884	0.00992161
710	MI	Berrien County, Michigan	58213	209.4	0.359714	0.00989844
711	GA	Butts County, Georgia	11078	209.035	1.88694	0.0098812
712	MN	Olmsted County, Minnesota	59775	205.159	0.343218	0.00969794
713	ME	Androscoggin County, Maine	42516	204.831	0.481774	0.00968246
714	NY	Jefferson County, New York	47274	204.583	0.432759	0.00967072
715	LA	Webster Parish, Louisiana	13407	204.26	1.52353	0.00965546
716	UT	Washington County, Utah	64537	203.946	0.316014	0.00964062
717	MO	Warren County, Missouri	13602	203.396	1.49534	0.00961462
718	OH	Perry County, Ohio	13410	203.396	1.51675	0.00961462
719	FL	Baker County, Florida	11687	202.567	1.73327	0.00957546
720	IL	Monroe County, Illinois	13200	202.389	1.53325	0.00956702
721	MS	Marshall County, Mississippi	13454	202.211	1.50298	0.0095586
722	CO	Mesa County, Colorado	60267	201.897	0.335004	0.00954377
723	WA	Skagit County, Washington	49600	201.753	0.40676	0.00953696
724	OH	Hocking County, Ohio	10697	201.647	1.88508	0.00953194
725	GA	Harris County, Georgia	13211	199.615	1.51098	0.0094359
726	KY	Warren County, Kentucky	49672	198.884	0.400394	0.00940132
727	VA	Goochland County, Virginia	9535	198.473	2.08152	0.00938191
728	KY	Greenup County, Kentucky	13369	197.966	1.48079	0.00935796
729	MT	Yellowstone County, Montana	61309	197.908	0.322804	0.0093552
730	OK	Okmulgee County, Oklahoma	13812	197.026	1.42648	0.00931349
731	ID	Kootenai County, Idaho	64576	197.022	0.3051	0.00931331
732	FL	Sumter County, Florida	60061	196.319	0.326866	0.00928008
733	KS	Miami County, Kansas	12692	195.362	1.53925	0.00923484
734	VA	Salem city, Virginia	9577	193.93	2.02495	0.00916715
735	GA	Houston County, Georgia	57734	193.741	0.335575	0.00915823
736	NC	Currituck County, North Carolina	10912	193.361	1.772	0.00914026
737	CA	Madera County, California	56048	192.25	0.343009	0.00908774
738	IL	Clinton County, Illinois	14881	191.693	1.28817	0.00906142
739	MI	Monroe County, Michigan	60511	191.611	0.316655	0.00905755
740	VA	Amherst County, Virginia	11728	190.94	1.62807	0.00902584
741	CA	Mendocino County, California	36234	190.341	0.525312	0.00899753
742	MO	Lafayette County, Missouri	12513	189.996	1.51839	0.00898121
743	WV	Monongalia County, West Virginia	43948	189.686	0.431615	0.00896655
744	VA	Caroline County, Virginia	11629	188.921	1.62457	0.00893037
745	PA	Franklin County, Pennsylvania	58362	187.515	0.321297	0.00886394
746	MO	Polk County, Missouri	11607	187.306	1.61373	0.00885403
747	GA	Dawson County, Georgia	10512	186.139	1.77073	0.0087989
748	MD	Somerset County, Maryland	11309	185.356	1.63901	0.00876184
749	CO	Elbert County, Colorado	10218	184.752	1.80811	0.00873333
750	LA	Tangipahoa Parish, Louisiana	48445	184.58	0.38101	0.0087252
751	WI	Rock County, Wisconsin	61556	184.423	0.299602	0.00871777
752	CO	Park County, Colorado	7749	183.818	2.37215	0.00868915
753	CA	Imperial County, California	65937	182.879	0.277354	0.00864479
754	NC	Madison County, North Carolina	8524	181.839	2.13326	0.0085956
755	KY	Woodford County, Kentucky	9982	181.211	1.81537	0.00856591
756	MO	Webster County, Missouri	14328	180.52	1.25991	0.00853324
757	VA	Hopewell city, Virginia	7896	180.09	2.28078	0.00851296
758	NY	Chautauqua County, New York	49637	180.074	0.362781	0.00851216
759	AZ	Cochise County, Arizona	49845	179.868	0.360855	0.00850246
760	TX	Taylor County, Texas	52176	179.64	0.344296	0.00849167
761	CA	Nevada County, California	41167	179.168	0.435222	0.00846936
762	NY	Sullivan County, New York	31706	178.791	0.563903	0.00845154
763	TX	Grayson County, Texas	49946	178.326	0.357037	0.00842954
764	MN	Stearns County, Minnesota	60655	177.401	0.292476	0.00838584
765	LA	West Baton Rouge Parish, Louisiana	10049	176.668	1.75806	0.00835116
766	VA	Albemarle County, Virginia	41941	176.08	0.419829	0.0083234
767	VA	Dinwiddie County, Virginia	10659	175.93	1.65053	0.00831632
768	MT	Missoula County, Montana	46695	175.37	0.375565	0.00828984
769	IN	LaPorte County, Indiana	45838	174.998	0.381774	0.00827221
770	VA	Montgomery County, Virginia	43107	174.858	0.405637	0.00826562
771	IN	Washington County, Indiana	10792	174.63	1.61815	0.00825485
772	IN	Jasper County, Indiana	12374	174.037	1.40648	0.00822683
773	LA	Ouachita Parish, Louisiana	55418	173.594	0.313244	0.00820585
774	TX	Wichita County, Texas	51467	173.071	0.336275	0.00818113
775	PA	Schuylkill County, Pennsylvania	59186	172.844	0.292035	0.0081704
776	LA	Iberville Parish, Louisiana	12452	172.75	1.38733	0.00816597
777	NH	Grafton County, New Hampshire	37679	172.24	0.457124	0.00814185
778	PA	Lebanon County, Pennsylvania	53672	171.93	0.320334	0.00812719
779	WI	Marathon County, Wisconsin	53408	171.343	0.32082	0.00809949
780	PA	Blair County, Pennsylvania	47677	170.874	0.3584	0.0080773
781	TX	Aransas County, Texas	9807	170.246	1.73596	0.0080476
782	WI	La Crosse County, Wisconsin	46850	169.971	0.362798	0.00803459
783	GA	Haralson County, Georgia	11034	168.407	1.52626	0.00796069
784	IN	Delaware County, Indiana	42366	168.02	0.396591	0.00794236
785	AL	Bibb County, Alabama	9376	167.964	1.79142	0.00793974
786	IA	Black Hawk County, Iowa	49563	167.935	0.338832	0.00793837
787	OR	Linn County, Oregon	49043	167.765	0.342077	0.00793031
788	TN	Grainger County, Tennessee	9285	167.699	1.80613	0.0079272
789	OR	Benton County, Oregon	39637	167.355	0.422219	0.00791095
790	MS	Yazoo County, Mississippi	11938	166.998	1.39888	0.00789406
791	MN	Le Sueur County, Minnesota	11063	166.028	1.50075	0.00784823
792	TN	Hickman County, Tennessee	10407	165.901	1.59413	0.00784223
793	MS	Copiah County, Mississippi	10406	165.11	1.58668	0.00780481
794	LA	De Soto Parish, Louisiana	9639	164.609	1.70774	0.00778115
795	TX	Lampasas County, Texas	8286	163.904	1.97808	0.0077478
796	TN	Marion County, Tennessee	11084	163.196	1.47235	0.00771433
797	KY	Grant County, Kentucky	9143	162.101	1.77295	0.00766258
798	MI	Calhoun County, Michigan	50759	162.063	0.319278	0.00766077
799	VA	Manassas Park city, Virginia	6296	161.764	2.56931	0.00764665
800	GA	Lowndes County, Georgia	42029	161.577	0.384442	0.00763783
801	MT	Gallatin County, Montana	49743	161.248	0.324163	0.00762228
802	MN	Mille Lacs County, Minnesota	10176	161.224	1.58436	0.00762114
803	IN	Scott County, Indiana	9192	161.045	1.75201	0.00761265
804	TX	Bandera County, Texas	8534	160.882	1.88519	0.00760498
805	WA	Island County, Washington	35044	159.858	0.456163	0.00755654
806	CO	Teller County, Colorado	10346	159.783	1.54439	0.007553
807	MO	Jasper County, Missouri	44507	159.345	0.358023	0.00753233
808	TN	Sevier County, Tennessee	37991	159.248	0.419172	0.00752771
809	PA	Wyoming County, Pennsylvania	10486	158.682	1.51327	0.00750096
810	TX	Gregg County, Texas	44483	157.332	0.353691	0.00743716
811	OK	Comanche County, Oklahoma	47850	156.249	0.32654	0.00738598
812	VA	New Kent County, Virginia	9085	154.689	1.70269	0.00731222
813	NM	San Juan County, New Mexico	43436	153.869	0.354244	0.00727347
814	PA	Lycoming County, Pennsylvania	43965	153.675	0.349539	0.00726428
815	LA	West Feliciana Parish, Louisiana	8758	153.658	1.75449	0.00726348
816	AR	Garland County, Arkansas	37880	153.421	0.405019	0.00725229
817	OH	Clark County, Ohio	50607	152.085	0.300522	0.00718913
818	SD	Pennington County, South Dakota	42284	152.038	0.359564	0.00718691
819	VA	Williamsburg city, Virginia	6470	152.024	2.34967	0.00718623
820	TX	Tom Green County, Texas	44843	151.976	0.338906	0.00718396
821	TX	Austin County, Texas	11349	151.563	1.33548	0.00716447
822	AR	Craighead County, Arkansas	39669	151.333	0.381489	0.00715358
823	OH	Richland County, Ohio	49611	151.069	0.304508	0.00714112
824	WI	Iowa County, Wisconsin	9182	150.471	1.63876	0.00711282
825	IN	Wells County, Indiana	10421	150.341	1.44267	0.00710669
826	LA	Rapides Parish, Louisiana	46761	149.948	0.32067	0.00708813
827	NY	Yates County, New York	9251	149.249	1.61333	0.00705508
828	KY	Daviess County, Kentucky	37849	149.241	0.394307	0.00705471
829	PA	Cambria County, Pennsylvania	53094	148.519	0.279729	0.00702057
830	SC	Union County, South Carolina	10039	148.379	1.47803	0.00701396
831	HI	Kauai County, Hawaii	28214	147.883	0.524148	0.00699051
832	WY	Laramie County, Wyoming	38598	147.649	0.382529	0.00697941
833	NY	St. Lawrence County, New York	43825	147.627	0.336855	0.00697839
834	WI	Eau Claire County, Wisconsin	40557	146.959	0.362352	0.00694683
835	NJ	Cape May County, New Jersey	37770	146.592	0.388117	0.00692946
836	IA	Benton County, Iowa	9737	146.287	1.50238	0.00691505
837	IA	Story County, Iowa	42881	145.525	0.33937	0.00687904
838	WA	Cowlitz County, Washington	42050	143.76	0.341878	0.00679558
839	IN	Vigo County, Indiana	42150	143.694	0.34091	0.00679246
840	NC	Harnett County, North Carolina	47517	142.314	0.299502	0.00672726
841	MD	St. Mary's County, Maryland	42624	141.813	0.332706	0.00670355
842	KY	Hardin County, Kentucky	40773	141.762	0.347686	0.00670116
843	TN	Macon County, Tennessee	9381	141.589	1.50932	0.006693
844	OR	Douglas County, Oregon	44176	140.554	0.318167	0.00664403
845	OH	Carroll County, Ohio	10487	140.301	1.33786	0.00663209
846	GA	Floyd County, Georgia	36677	139.88	0.381383	0.00661219
847	LA	East Feliciana Parish, Louisiana	9060	139.837	1.54345	0.00661016
848	MI	Grand Traverse County, Michigan	37104	139.435	0.375796	0.00659117
849	NC	Robeson County, North Carolina	41722	138.947	0.333031	0.00656809
850	PA	Northumberland County, Pennsylvania	36650	138.913	0.379027	0.0065665
851	WI	Sheboygan County, Wisconsin	46161	138.768	0.300618	0.00655964
852	MI	Bay County, Michigan	40358	138.159	0.342333	0.00653083
853	SC	Florence County, South Carolina	48215	137.851	0.285908	0.00651627
854	FL	Highlands County, Florida	39872	137.497	0.344846	0.00649956
855	NY	Clinton County, New York	32999	137.366	0.416274	0.00649337
856	IN	Brown County, Indiana	6334	137.22	2.1664	0.00648645
857	GA	McDuffie County, Georgia	7643	137.165	1.79465	0.00648386
858	MO	McDonald County, Missouri	8608	137.033	1.59192	0.0064776
859	MO	Clinton County, Missouri	8070	136.978	1.69738	0.00647504
860	PA	Adams County, Pennsylvania	40570	135.56	0.33414	0.00640801
861	IA	Woodbury County, Iowa	38701	135.254	0.349484	0.00639352
862	AK	Fairbanks North Star Borough, Alaska	39227	134.928	0.343967	0.00637811
863	AL	Houston County, Alabama	38373	134.721	0.351082	0.0063683
864	NE	Washington County, Nebraska	7793	134.617	1.72741	0.00636341
865	MS	Tate County, Mississippi	10458	134.247	1.28368	0.00634591
866	IN	Posey County, Indiana	9613	133.788	1.39174	0.00632423
867	GA	Morgan County, Georgia	7446	133.219	1.78914	0.00629734
868	KY	Madison County, Kentucky	35048	133.208	0.380073	0.00629681
869	LA	Terrebonne Parish, Louisiana	39849	132.727	0.333074	0.00627405
870	AR	Grant County, Arkansas	6791	132.271	1.94774	0.0062525
871	NE	Cass County, Nebraska	10149	131.923	1.29987	0.00623608
872	VA	Bristol city, Virginia	6327	130.846	2.06805	0.00618513
873	MA	Franklin County, Massachusetts	28459	130.721	0.459329	0.00617922
874	NC	Wayne County, North Carolina	43623	130.703	0.299619	0.00617837
875	SC	Fairfield County, South Carolina	8179	129.872	1.58787	0.0061391
876	UT	Cache County, Utah	46505	129.729	0.278957	0.00613236
877	TN	Bradley County, Tennessee	40532	129.518	0.319545	0.00612238
878	TN	Cannon County, Tennessee	5637	129.451	2.29645	0.00611921
879	MS	Simpson County, Mississippi	9379	128.114	1.36597	0.00605602
880	NH	Cheshire County, New Hampshire	30573	126.881	0.415008	0.0059977
881	IL	Macon County, Illinois	38203	126.755	0.331793	0.00599176
882	TN	Morgan County, Tennessee	9386	126.544	1.34822	0.00598179
883	MO	Ray County, Missouri	8790	126.535	1.43954	0.00598138
884	FL	Walton County, Florida	30277	126.385	0.417429	0.00597427
885	OH	Wayne County, Ohio	43400	125.921	0.29014	0.00595234
886	WV	Wood County, West Virginia	32305	125.769	0.389317	0.00594515
887	MO	Buchanan County, Missouri	32852	125.584	0.382274	0.00593644
888	TN	Madison County, Tennessee	36066	125.444	0.347818	0.0059298
889	TX	Walker County, Texas	38309	125.433	0.327424	0.00592927
890	NY	Chemung County, New York	32860	125.426	0.381698	0.00592894
891	AZ	Navajo County, Arizona	39234	124.825	0.318156	0.00590055
892	IL	Bond County, Illinois	7511	124.52	1.65783	0.00588611
893	FL	Gilchrist County, Florida	7310	124.518	1.70339	0.00588602
894	NC	Craven County, North Carolina	38857	124.202	0.319638	0.00587108
895	AL	Morgan County, Alabama	46276	123.556	0.266997	0.00584053
896	CA	Yuba County, California	29704	123.167	0.414647	0.00582214
897	GA	Meriwether County, Georgia	7817	123.112	1.57493	0.00581956
898	NY	Greene County, New York	20472	122.892	0.600295	0.00580918
899	NM	Torrance County, New Mexico	6082	122.61	2.01595	0.00579585
900	TX	Henderson County, Texas	31452	122.599	0.389797	0.00579531
901	GA	Burke County, Georgia	8924	122.19	1.36923	0.00577596
902	OH	Allen County, Ohio	38911	121.754	0.312904	0.00575537
903	WI	Walworth County, Wisconsin	42199	121.696	0.288386	0.00575262
904	CO	Gilpin County, Colorado	2636	121.469	4.60808	0.0057419
905	ID	Bonneville County, Idaho	42485	121.46	0.285889	0.00574148
906	MD	Allegany County, Maryland	29290	121.352	0.414314	0.00573639
907	ID	Bannock County, Idaho	31627	121.277	0.383462	0.00573284
908	IA	Dubuque County, Iowa	37908	120.737	0.3185	0.00570729
909	AL	Calhoun County, Alabama	43457	120.637	0.277601	0.00570257
910	IA	Jones County, Iowa	8601	120.31	1.39879	0.00568709
911	LA	Plaquemines Parish, Louisiana	8767	120.102	1.36993	0.00567726
912	TN	Sequatchie County, Tennessee	6211	119.988	1.93186	0.00567187
913	TN	Putnam County, Tennessee	30984	119.471	0.38559	0.00564746
914	CA	Lake County, California	27335	119.316	0.436496	0.00564013
915	TN	Union County, Tennessee	7591	118.75	1.56435	0.00561336
916	OK	Payne County, Oklahoma	33412	118.246	0.353903	0.00558954
917	IL	LaSalle County, Illinois	43481	118.069	0.271542	0.0055812
918	AR	Madison County, Arkansas	6347	117.593	1.85274	0.0055587
919	GA	Glynn County, Georgia	30607	117.344	0.383389	0.0055469
920	WI	Fond du Lac County, Wisconsin	40113	117.098	0.291921	0.00553528
921	KS	Riley County, Kansas	31720	116.883	0.368483	0.00552511
922	VA	Scott County, Virginia	8769	116.296	1.32622	0.00549738
923	NC	Nash County, North Carolina	34874	115.849	0.332192	0.00547623
924	AL	Etowah County, Alabama	38572	115.488	0.299408	0.00545916
925	KY	Bourbon County, Kentucky	7330	115.432	1.57479	0.00545652
926	IL	Jersey County, Illinois	8297	115.225	1.38875	0.00544673
927	NY	Steuben County, New York	36288	115.165	0.317363	0.00544389
928	VA	Colonial Heights city, Virginia	6467	115.109	1.77994	0.00544125
929	WA	Mason County, Washington	27491	115.069	0.418568	0.00543934
930	NC	Cleveland County, North Carolina	36865	114.877	0.311615	0.00543029
931	VT	Windsor County, Vermont	23067	114.776	0.497576	0.0054255
932	TN	Smith County, Tennessee	7429	114.763	1.5448	0.00542491
933	CA	Sutter County, California	36693	114.757	0.312748	0.0054246
934	TX	Bowie County, Texas	35821	114.615	0.319965	0.00541789
935	GA	Whitfield County, Georgia	37216	114.552	0.307803	0.00541492
936	LA	Pointe Coupee Parish, Louisiana	7622	112.913	1.4814	0.00533743
937	WA	Grant County, Washington	36526	112.625	0.308343	0.00532385
938	WV	Lincoln County, West Virginia	7856	112.437	1.43122	0.00531494
939	KS	Sumner County, Kansas	8427	112.301	1.33263	0.00530852
940	VA	Frederick County, Virginia	34287	111.96	0.326537	0.00529239
941	SC	Saluda County, South Carolina	7242	111.609	1.54113	0.00527581
942	LA	Lafourche Parish, Louisiana	35371	111.381	0.314892	0.00526501
943	NC	Moore County, North Carolina	37160	111.371	0.299707	0.00526456
944	FL	Jefferson County, Florida	6222	110.966	1.78344	0.00524539
945	VT	Windham County, Vermont	18556	110.769	0.596944	0.0052361
946	WA	Pend Oreille County, Washington	5473	110.505	2.0191	0.00522364
947	TX	Victoria County, Texas	33148	110.301	0.332753	0.00521397
948	VT	Washington County, Vermont	23920	110.157	0.460521	0.00520716
949	OH	Erie County, Ohio	29405	109.786	0.373358	0.00518963
950	MI	Isabella County, Michigan	25120	109.369	0.435385	0.0051699
951	GA	Lamar County, Georgia	6848	109.323	1.59642	0.00516775
952	IL	Kankakee County, Illinois	40208	108.976	0.271031	0.00515134
953	WA	Grays Harbor County, Washington	30975	108.901	0.351576	0.00514779
954	NH	Belknap County, New Hampshire	25738	107.987	0.419562	0.00510459
955	WA	Lewis County, Washington	31693	106.646	0.336497	0.0050412
956	NY	Cayuga County, New York	31111	105.992	0.340691	0.00501031
957	WA	Clallam County, Washington	31487	105.932	0.336432	0.00500747
958	GA	Dade County, Georgia	6299	105.596	1.67639	0.00499155
959	PA	Crawford County, Pennsylvania	32163	105.243	0.327218	0.00497489
960	SC	Sumter County, South Carolina	38332	104.785	0.273363	0.00495326
961	SC	Oconee County, South Carolina	31063	104.617	0.336789	0.00494529
962	OH	Columbiana County, Ohio	40883	104.551	0.255731	0.00494215
963	WI	Kewaunee County, Wisconsin	8150	104.465	1.28178	0.0049381
964	LA	St. James Parish, Louisiana	7281	103.921	1.42729	0.00491238
965	OH	Muskingum County, Ohio	32184	103.584	0.321851	0.00489648
966	GA	Bulloch County, Georgia	32097	103.44	0.322274	0.00488968
967	ME	Hancock County, Maine	22347	103.43	0.462838	0.0048892
968	CO	Clear Creek County, Colorado	4250	103.357	2.43192	0.00488571
969	FL	Columbia County, Florida	28062	103.293	0.36809	0.00488273
970	AL	Marshall County, Alabama	35601	102.789	0.288725	0.00485889
971	OH	Ross County, Ohio	31915	102.723	0.321865	0.00485578
972	MO	Cape Girardeau County, Missouri	30847	102.416	0.332012	0.00484124
973	MS	Forrest County, Mississippi	28449	102.403	0.359954	0.00484066
974	IL	Williamson County, Illinois	25910	102.288	0.394783	0.00483522
975	MI	Lenawee County, Michigan	39387	102.215	0.259514	0.00483173
976	ID	Twin Falls County, Idaho	32084	102.125	0.318306	0.0048275
977	GA	Chattahoochee County, Georgia	4635	101.927	2.19908	0.00481815
978	VA	Falls Church city, Virginia	5225	101.8	1.94833	0.00481213
979	IL	Mercer County, Illinois	6131	101.513	1.65574	0.00479858
980	WA	Skamania County, Washington	5031	101.511	2.0177	0.00479845
981	PA	Lawrence County, Pennsylvania	33291	101.454	0.304749	0.00479578
982	MO	Dallas County, Missouri	6492	101.412	1.56211	0.00479379
983	NE	Saunders County, Nebraska	8381	101.141	1.20679	0.00478097
984	OR	Josephine County, Oregon	34919	100.965	0.28914	0.00477266
985	VA	Rappahannock County, Virginia	3054	100.926	3.30471	0.00477082
986	MS	Lee County, Mississippi	29876	100.837	0.33752	0.00476663
987	MO	Cole County, Missouri	30354	100.789	0.332046	0.00476436
988	NY	Cattaraugus County, New York	29975	100.591	0.335582	0.00475497
989	MT	Flathead County, Montana	40101	100.588	0.250837	0.00475484
990	IN	Howard County, Indiana	30993	100.101	0.322981	0.00473184
991	IN	Bartholomew County, Indiana	30725	99.9667	0.32536	0.00472547
992	GA	Pike County, Georgia	6942	99.8361	1.43815	0.0047193
993	WY	Natrona County, Wyoming	30039	99.4953	0.331221	0.00470319
994	VA	King William County, Virginia	6574	99.221	1.50929	0.00469022
995	VT	Rutland County, Vermont	24439	98.9982	0.405083	0.00467969
996	MT	Cascade County, Montana	32720	98.9969	0.302558	0.00467963
997	ND	Burleigh County, North Dakota	37585	98.9313	0.26322	0.00467653
998	OH	Ashtabula County, Ohio	38351	98.8367	0.257716	0.00467206
999	NM	Lea County, New Mexico	27330	98.3911	0.360011	0.00465099
1000	NV	Carson City, Nevada	24406	98.3471	0.402963	0.00464891
1001	AL	Cullman County, Alabama	33246	98.3328	0.295773	0.00464824
1002	PA	Wayne County, Pennsylvania	22472	98.0479	0.436311	0.00463477
1003	OH	Marion County, Ohio	27584	98.0356	0.355407	0.00463419
1004	NM	Chaves County, New Mexico	23796	97.7316	0.410706	0.00461982
1005	WA	Chelan County, Washington	30337	97.5927	0.321695	0.00461325
1006	ID	Gem County, Idaho	7182	97.5452	1.35819	0.00461101
1007	MI	Midland County, Michigan	31857	97.3099	0.305458	0.00459988
1008	AL	Lauderdale County, Alabama	35295	96.9238	0.27461	0.00458163
1009	NV	Nye County, Nevada	22178	96.8905	0.436877	0.00458006
1010	WI	Dodge County, Wisconsin	38058	96.7847	0.254309	0.00457506
1011	NY	Washington County, New York	25572	96.7479	0.378335	0.00457332
1012	OR	Coos County, Oregon	26316	96.4382	0.366462	0.00455868
1013	OH	Hancock County, Ohio	28372	96.3875	0.339727	0.00455628
1014	IA	Harrison County, Iowa	5591	96.0226	1.71745	0.00453903
1015	KY	McCracken County, Kentucky	25125	95.8265	0.381399	0.00452976
1016	OR	Umatilla County, Oregon	31511	95.5483	0.303222	0.00451661
1017	PA	Clearfield County, Pennsylvania	34912	95.3727	0.27318	0.00450831
1018	VA	Augusta County, Virginia	31131	95.2895	0.306092	0.00450438
1019	IL	Vermilion County, Illinois	28279	95.0333	0.336056	0.00449227
1020	MO	Pulaski County, Missouri	24672	94.9404	0.38481	0.00448788
1021	VA	Clarke County, Virginia	5794	94.9288	1.6384	0.00448733
1022	WI	Jefferson County, Wisconsin	32987	94.6636	0.286972	0.00447479
1023	GA	Jasper County, Georgia	5415	94.1194	1.73812	0.00444907
1024	NY	Warren County, New York	26190	94.0512	0.359111	0.00444584
1025	OH	Tuscarawas County, Ohio	35359	93.8226	0.265343	0.00443504
1026	NC	Watauga County, North Carolina	22056	93.7943	0.425255	0.0044337
1027	PA	Indiana County, Pennsylvania	33331	93.5766	0.280749	0.00442341
1028	IL	Marshall County, Illinois	4615	93.3084	2.02185	0.00441073
1029	GA	Jackson County, Georgia	27452	92.9213	0.338487	0.00439243
1030	VA	Rockingham County, Virginia	31534	92.6938	0.293949	0.00438168
1031	GA	Dougherty County, Georgia	29394	92.6732	0.315279	0.0043807
1032	IA	Mills County, Iowa	5402	92.6575	1.71525	0.00437997
1033	CO	La Plata County, Colorado	22843	92.5605	0.405203	0.00437538
1034	OH	Scioto County, Ohio	28417	92.4447	0.325315	0.0043699
1035	NY	Otsego County, New York	23042	92.1853	0.400075	0.00435764
1036	FL	Putnam County, Florida	28517	92.173	0.323221	0.00435706
1037	AR	Pope County, Arkansas	23911	91.8056	0.383947	0.00433969
1038	NY	Delaware County, New York	18264	91.6778	0.501959	0.00433365
1039	ME	Oxford County, Maine	22959	91.5752	0.398864	0.0043288
1040	KY	Spencer County, Kentucky	7336	91.4581	1.2467	0.00432327
1041	OH	Athens County, Ohio	25830	91.3673	0.353725	0.00431897
1042	MN	Blue Earth County, Minnesota	27285	91.2726	0.334516	0.0043145
1043	MO	Bates County, Missouri	6080	91.0773	1.49798	0.00430527
1044	KY	Pendleton County, Kentucky	5618	90.8118	1.61644	0.00429271
1045	WI	Manitowoc County, Wisconsin	32206	90.4971	0.280995	0.00427784
1046	WA	Walla Walla County, Washington	25263	89.8769	0.355765	0.00424852
1047	TN	Trousdale County, Tennessee	5879	88.6441	1.50781	0.00419025
1048	TN	Greene County, Tennessee	27227	88.5973	0.325402	0.00418803
1049	VA	Charlottesville city, Virginia	18288	88.0934	0.4817	0.00416422
1050	NE	Seward County, Nebraska	6795	88.0612	1.29597	0.00416269
1051	ND	Grand Forks County, North Dakota	29533	87.8322	0.297404	0.00415187
1052	MO	Taney County, Missouri	21688	87.5452	0.403657	0.0041383
1053	GA	Liberty County, Georgia	23794	87.505	0.367761	0.0041364
1054	VA	Sussex County, Virginia	5404	87.3159	1.61577	0.00412747
1055	MI	Shiawassee County, Michigan	26409	87.225	0.330285	0.00412317
1056	NM	Otero County, New Mexico	26905	87.2225	0.324187	0.00412305
1057	OR	Klamath County, Oregon	27321	87.0929	0.318777	0.00411692
1058	KY	Henry County, Kentucky	5927	87.0871	1.46933	0.00411665
1059	OR	Lincoln County, Oregon	20142	86.9396	0.431634	0.00410968
1060	NM	Eddy County, New Mexico	23326	86.4547	0.370637	0.00408675
1061	OK	Pawnee County, Oklahoma	5904	86.2883	1.46152	0.00407889
1062	AL	Talladega County, Alabama	31254	86.0102	0.275197	0.00406574
1063	NC	Wilkes County, North Carolina	25699	85.9464	0.334435	0.00406273
1064	IL	Jackson County, Illinois	21143	85.6886	0.405281	0.00405054
1065	NC	Wilson County, North Carolina	28376	85.5971	0.301653	0.00404621
1066	WI	Chippewa County, Wisconsin	26791	85.5758	0.31942	0.00404521
1067	OH	Washington County, Ohio	23297	85.4071	0.366601	0.00403724
1068	OH	Jefferson County, Ohio	25239	85.2708	0.337853	0.00403079
1069	SC	Orangeburg County, South Carolina	30351	84.6504	0.278905	0.00400146
1070	WV	Marion County, West Virginia	21773	84.304	0.387195	0.00398509
1071	MN	Clay County, Minnesota	23904	84.2988	0.352655	0.00398484
1072	KY	Franklin County, Kentucky	19256	83.9451	0.435943	0.00396813
1073	IL	Adams County, Illinois	24644	83.496	0.338809	0.0039469
1074	OH	Belmont County, Ohio	27499	83.4435	0.303442	0.00394441
1075	TX	Angelina County, Texas	31340	83.2483	0.265629	0.00393518
1076	WI	Portage County, Wisconsin	28216	83.1994	0.294866	0.00393287
1077	OK	Pottawatomie County, Oklahoma	26245	83.0308	0.316368	0.0039249
1078	AR	White County, Arkansas	28099	82.8086	0.294703	0.0039144
1079	VA	Harrisonburg city, Virginia	19803	82.7509	0.417871	0.00391167
1080	IN	Kosciusko County, Indiana	30275	82.6707	0.273066	0.00390788
1081	NY	Franklin County, New York	20228	82.5191	0.407945	0.00390072
1082	NC	Surry County, North Carolina	27122	82.5006	0.304183	0.00389984
1083	GA	Camden County, Georgia	21022	82.2488	0.391251	0.00388794
1084	WV	Raleigh County, West Virginia	29478	82.0771	0.278435	0.00387982
1085	OR	Clatsop County, Oregon	16308	81.9427	0.502469	0.00387347
1086	PA	Somerset County, Pennsylvania	31705	81.9194	0.25838	0.00387237
1087	PA	Columbia County, Pennsylvania	25456	81.8278	0.321448	0.00386804
1088	IN	Wayne County, Indiana	24705	81.6919	0.33067	0.00386162
1089	NC	Lee County, North Carolina	23199	81.1442	0.349775	0.00383573
1090	NM	McKinley County, New Mexico	25126	81.1293	0.32289	0.00383502
1091	NC	Granville County, North Carolina	24595	80.5105	0.327345	0.00380577
1092	SC	Calhoun County, South Carolina	5464	80.1078	1.4661	0.00378673
1093	CA	Tehama County, California	24611	80.0335	0.325194	0.00378322
1094	AR	Jefferson County, Arkansas	26222	79.6723	0.303838	0.00376615
1095	CA	Tuolumne County, California	24023	79.6643	0.331617	0.00376577
1096	NV	Lyon County, Nevada	23297	79.3866	0.340759	0.00375264
1097	MN	Sibley County, Minnesota	5761	79.3497	1.37736	0.0037509
1098	VT	Franklin County, Vermont	19335	79.3214	0.410248	0.00374956
1099	NC	Carteret County, North Carolina	27201	79.0638	0.290665	0.00373739
1100	MS	Lafayette County, Mississippi	21769	78.7836	0.361907	0.00372414
1101	ME	Aroostook County, Maine	26529	78.7033	0.296669	0.00372034
1102	LA	St. Landry Parish, Louisiana	29246	78.5937	0.268733	0.00371516
1103	NC	Gates County, North Carolina	4073	78.171	1.91925	0.00369518
1104	VA	Appomattox County, Virginia	6006	78.0206	1.29904	0.00368807
1105	ME	Somerset County, Maine	20193	77.6764	0.38467	0.0036718
1106	WV	Harrison County, West Virginia	25305	77.3903	0.30583	0.00365828
1107	AL	DeKalb County, Alabama	26265	77.288	0.294262	0.00365344
1108	WV	Mercer County, West Virginia	22582	77.0882	0.34137	0.00364399
1109	CO	Eagle County, Colorado	22597	76.976	0.340647	0.00363869
1110	IN	Newton County, Indiana	5491	76.9637	1.40163	0.00363811
1111	KY	Trigg County, Kentucky	5381	76.9315	1.42969	0.00363659
1112	SC	Georgetown County, South Carolina	24194	76.5966	0.316593	0.00362076
1113	WA	Jefferson County, Washington	14113	76.4503	0.541701	0.00361384
1114	CO	Garfield County, Colorado	23264	76.3173	0.328049	0.00360756
1115	GA	Troup County, Georgia	24536	75.7639	0.308787	0.00358139
1116	CO	Fremont County, Colorado	24032	75.7354	0.315144	0.00358005
1117	MS	Lamar County, Mississippi	22162	75.5995	0.341122	0.00357363
1118	MO	Johnson County, Missouri	21098	75.5275	0.357984	0.00357022
1119	TN	Hamblen County, Tennessee	23748	75.3991	0.317497	0.00356415
1120	WA	Whitman County, Washington	20078	75.3478	0.375275	0.00356172
1121	WI	Wood County, Wisconsin	28562	75.1668	0.263171	0.00355317
1122	NC	Stanly County, North Carolina	24253	75.0867	0.309597	0.00354938
1123	MI	Marquette County, Michigan	27792	74.8689	0.26939	0.00353909
1124	IN	Grant County, Indiana	25099	74.6629	0.297474	0.00352935
1125	VT	Bennington County, Vermont	14479	74.6535	0.515598	0.00352891
1126	NC	Rutherford County, North Carolina	24717	74.6	0.301816	0.00352637
1127	MT	Lewis and Clark County, Montana	27218	74.0492	0.27206	0.00350034
1128	TX	Polk County, Texas	21569	73.9219	0.342723	0.00349432
1129	TX	Newton County, Texas	4752	73.476	1.54621	0.00347325
1130	VA	Amelia County, Virginia	5154	73.2942	1.42208	0.00346465
1131	IA	Madison County, Iowa	6050	73.0932	1.20815	0.00345515
1132	TN	Jefferson County, Tennessee	21164	72.9157	0.344527	0.00344676
1133	NY	Genesee County, New York	23555	72.3312	0.307074	0.00341913
1134	TX	Anderson County, Texas	29520	72.0917	0.244213	0.00340781
1135	OK	Garfield County, Oklahoma	23012	71.9926	0.312848	0.00340312
1136	MN	Rice County, Minnesota	26252	71.8551	0.273713	0.00339662
1137	MS	Jones County, Mississippi	24104	71.1417	0.295145	0.0033629
1138	CA	Amador County, California	18700	71.0655	0.380029	0.0033593
1139	NH	Sullivan County, New Hampshire	17347	70.6744	0.407416	0.00334081
1140	SD	Lincoln County, South Dakota	22680	70.666	0.311578	0.00334041
1141	TX	Harrison County, Texas	24929	70.5565	0.28303	0.00333524
1142	MI	Ionia County, Michigan	29464	70.5467	0.239434	0.00333478
1143	ME	Knox County, Maine	16630	70.3061	0.422766	0.0033234
1144	ME	Waldo County, Maine	15717	70.0873	0.445933	0.00331306
1145	NC	Macon County, North Carolina	14588	70.0283	0.48004	0.00331027
1146	AR	Carroll County, Arkansas	10838	70.0223	0.646082	0.00330999
1147	TN	Carter County, Tennessee	22212	69.9576	0.314954	0.00330693
1148	AK	Kenai Peninsula Borough, Alaska	23974	69.9574	0.291805	0.00330692
1149	MO	St. Francois County, Missouri	28469	69.8852	0.245478	0.00330351
1150	SC	Darlington County, South Carolina	22548	69.8647	0.309849	0.00330254
1151	UT	Morgan County, Utah	4029	69.8395	1.73342	0.00330134
1152	OK	Muskogee County, Oklahoma	24507	69.5015	0.283598	0.00328537
1153	VA	Shenandoah County, Virginia	16777	69.3454	0.413336	0.00327799
1154	GA	Heard County, Georgia	4240	69.3262	1.63505	0.00327708
1155	TN	Coffee County, Tennessee	21531	69.2491	0.321625	0.00327344
1156	PA	Bradford County, Pennsylvania	23184	69.1397	0.298221	0.00326826
1157	MS	Pearl River County, Mississippi	20957	69.1256	0.329845	0.0032676
1158	NY	Chenango County, New York	18555	69.1118	0.37247	0.00326695
1159	TX	Van Zandt County, Texas	22432	68.8062	0.306732	0.0032525
1160	KY	Pulaski County, Kentucky	24326	68.6605	0.282251	0.00324561
1161	CA	Lassen County, California	17937	68.2857	0.380698	0.0032279
1162	GA	Marion County, Georgia	2875	68.0724	2.36773	0.00321781
1163	SC	Greenwood County, South Carolina	24491	67.9711	0.277535	0.00321303
1164	NY	Fulton County, New York	21125	67.9621	0.321714	0.0032126
1165	UT	Iron County, Utah	20122	67.9389	0.337635	0.0032115
1166	ND	Ward County, North Dakota	27054	67.8678	0.250861	0.00320814
1167	NV	Douglas County, Nevada	20405	67.7811	0.332179	0.00320405
1168	NM	Rio Arriba County, New Mexico	15539	67.4163	0.433852	0.0031868
1169	VA	Henry County, Virginia	19543	67.3759	0.344757	0.00318489
1170	OH	Knox County, Ohio	23462	66.9603	0.285399	0.00316524
1171	WI	Grant County, Wisconsin	21266	66.6152	0.313247	0.00314893
1172	AZ	Gila County, Arizona	21267	66.5681	0.313011	0.00314671
1173	TX	Falls County, Texas	5673	66.3452	1.16949	0.00313617
1174	MI	St. Joseph County, Michigan	22767	66.1577	0.290586	0.0031273
1175	TX	Howard County, Texas	15558	66.0147	0.424313	0.00312055
1176	NY	Montgomery County, New York	18604	65.9521	0.354505	0.00311759
1177	WI	Sauk County, Wisconsin	25196	65.8862	0.261494	0.00311447
1178	AL	Coffee County, Alabama	19908	65.7005	0.33002	0.00310569
1179	TN	Bedford County, Tennessee	18545	65.3651	0.352467	0.00308984
1180	KS	Reno County, Kansas	24266	65.2251	0.268792	0.00308322
1181	TX	Rusk County, Texas	21551	64.9313	0.301291	0.00306933
1182	SC	Cherokee County, South Carolina	20951	64.8827	0.309688	0.00306703
1183	NY	Cortland County, New York	18563	64.6806	0.348438	0.00305748
1184	NC	Jackson County, North Carolina	17272	64.4104	0.372918	0.00304471
1185	MO	Newton County, Missouri	21907	64.4081	0.294007	0.0030446
1186	NE	Hall County, Nebraska	22702	64.3595	0.283497	0.0030423
1187	CA	Calaveras County, California	18634	64.2355	0.344722	0.00303644
1188	TN	McMinn County, Tennessee	20291	64.2269	0.316529	0.00303603
1189	AR	Perry County, Arkansas	3881	64.0532	1.65043	0.00302783
1190	NH	Carroll County, New Hampshire	20948	63.8123	0.304623	0.00301644
1191	KY	Laurel County, Kentucky	23357	63.7081	0.272758	0.00301151
1192	MS	Lauderdale County, Mississippi	26298	63.708	0.242254	0.00301151
1193	VT	Addison County, Vermont	15155	63.4782	0.41886	0.00300064
1194	GA	Gordon County, Georgia	21005	63.2752	0.301239	0.00299105
1195	OH	Seneca County, Ohio	21348	63.2424	0.296245	0.0029895
1196	OK	Cherokee County, Oklahoma	17366	63.126	0.363504	0.002984
1197	VA	Pittsylvania County, Virginia	24008	63.1026	0.26284	0.00298289
1198	NM	Taos County, New Mexico	13785	63.0982	0.457731	0.00298268
1199	IL	Coles County, Illinois	18035	62.8696	0.348598	0.00297187
1200	OH	Sandusky County, Ohio	22619	62.7869	0.277585	0.00296797
1201	FL	Jackson County, Florida	21057	62.7299	0.297905	0.00296527
1202	TX	Kerr County, Texas	20749	62.7091	0.302227	0.00296429
1203	KY	Pike County, Kentucky	22612	62.6741	0.277172	0.00296263
1204	TX	Nacogdoches County, Texas	23363	62.6146	0.268007	0.00295982
1205	VA	Poquoson city, Virginia	4686	62.581	1.33549	0.00295823
1206	FL	Hendry County, Florida	15673	62.5319	0.398979	0.00295591
1207	AZ	Apache County, Arizona	24179	62.4741	0.258382	0.00295318
1208	GA	Habersham County, Georgia	16420	62.207	0.378849	0.00294055
1209	IA	Guthrie County, Iowa	4061	62.0556	1.52809	0.0029334
1210	AL	Colbert County, Alabama	21203	61.8611	0.291756	0.0029242
1211	IN	Union County, Indiana	2688	61.7845	2.29853	0.00292058
1212	NC	Sampson County, North Carolina	21723	61.6774	0.283927	0.00291552
1213	OK	Washington County, Oklahoma	19109	61.4791	0.321729	0.00290615
1214	NC	Columbus County, North Carolina	20034	61.4785	0.306871	0.00290612
1215	NC	McDowell County, North Carolina	18012	61.2874	0.340259	0.00289709
1216	NY	Allegany County, New York	18725	60.7921	0.324657	0.00287367
1217	IN	Lawrence County, Indiana	17403	60.3563	0.346816	0.00285307
1218	MS	Oktibbeha County, Mississippi	20357	60.2527	0.29598	0.00284817
1219	WA	Kittitas County, Washington	18166	60.1307	0.331007	0.00284241
1220	NC	Halifax County, North Carolina	18523	60.1041	0.324484	0.00284115
1221	GA	Gilmer County, Georgia	12601	59.9776	0.475975	0.00283517
1222	ID	Owyhee County, Idaho	4441	59.9595	1.35013	0.00283431
1223	TX	Val Verde County, Texas	17387	59.738	0.343578	0.00282384
1224	TX	Maverick County, Texas	19221	59.5797	0.309972	0.00281636
1225	WI	Dunn County, Wisconsin	18654	59.522	0.319084	0.00281363
1226	FL	Okeechobee County, Florida	16468	59.3577	0.360443	0.00280587
1227	MN	Crow Wing County, Minnesota	25871	59.2911	0.22918	0.00280272
1228	WI	Calumet County, Wisconsin	19833	59.2806	0.298899	0.00280222
1229	KY	Nelson County, Kentucky	17383	59.1283	0.34015	0.00279502
1230	IL	Knox County, Illinois	20073	58.9515	0.293686	0.00278666
1231	KY	Trimble County, Kentucky	3313	58.9315	1.7788	0.00278572
1232	CA	Siskiyou County, California	17479	58.8748	0.336831	0.00278304
1233	TX	Burnet County, Texas	18875	58.8097	0.311574	0.00277996
1234	TN	Cumberland County, Tennessee	24299	58.7149	0.241635	0.00277548
1235	PA	Union County, Pennsylvania	18492	58.5448	0.316595	0.00276744
1236	UT	Juab County, Utah	3920	58.405	1.48992	0.00276083
1237	LA	Washington Parish, Louisiana	17275	58.3097	0.337538	0.00275633
1238	PA	McKean County, Pennsylvania	16326	58.3095	0.357157	0.00275632
1239	WI	Waupaca County, Wisconsin	20922	58.1284	0.277834	0.00274776
1240	IL	Whiteside County, Illinois	21473	58.0085	0.270146	0.00274209
1241	KS	Saline County, Kansas	20519	57.9666	0.282502	0.00274011
1242	UT	Summit County, Utah	16174	57.8972	0.357964	0.00273683
1243	KS	Linn County, Kansas	3777	57.6836	1.52723	0.00272673
1244	GA	Lincoln County, Georgia	3046	57.6308	1.89202	0.00272424
1245	OK	Bryan County, Oklahoma	17072	57.6081	0.337442	0.00272316
1246	WV	Fayette County, West Virginia	16004	57.2137	0.357496	0.00270452
1247	PA	Venango County, Pennsylvania	19713	57.1216	0.289766	0.00270017
1248	VA	Mathews County, Virginia	3495	57.0484	1.63229	0.0026967
1249	TX	Navarro County, Texas	19132	56.9625	0.297734	0.00269264
1250	IN	Jackson County, Indiana	17376	56.8641	0.327256	0.00268799
1251	VT	Caledonia County, Vermont	11924	56.6286	0.474912	0.00267686
1252	LA	Vernon Parish, Louisiana	18521	56.3694	0.304354	0.00266461
1253	ID	Latah County, Idaho	15934	56.3202	0.35346	0.00266228
1254	VA	Charles City County, Virginia	2833	56.1118	1.98065	0.00265243
1255	IA	Clinton County, Iowa	17450	55.9059	0.320378	0.0026427
1256	FL	Levy County, Florida	16658	55.886	0.33549	0.00264176
1257	PA	Mifflin County, Pennsylvania	17523	55.8135	0.318516	0.00263833
1258	VT	Orange County, Vermont	11710	55.8118	0.476617	0.00263825
1259	NY	Tioga County, New York	18803	55.7553	0.296523	0.00263558
1260	VA	Winchester city, Virginia	10801	55.616	0.514915	0.00262899
1261	TX	Lamar County, Texas	18232	55.5605	0.304742	0.00262637
1262	VA	Louisa County, Virginia	14538	55.4939	0.381716	0.00262322
1263	MI	Gratiot County, Michigan	17906	55.412	0.309461	0.00261935
1264	AL	Dale County, Alabama	18361	55.3613	0.301516	0.00261696
1265	OK	Carter County, Oklahoma	17812	55.2478	0.310172	0.00261159
1266	NE	Buffalo County, Nebraska	18504	55.2265	0.298457	0.00261058
1267	MI	Newaygo County, Michigan	19571	55.1799	0.281948	0.00260838
1268	WY	Albany County, Wyoming	15944	55.1153	0.345681	0.00260533
1269	MN	Otter Tail County, Minnesota	23596	55.0881	0.233464	0.00260404
1270	MI	Mecosta County, Michigan	15527	54.973	0.354048	0.0025986
1271	MT	Silver Bow County, Montana	14164	54.9075	0.387656	0.0025955
1272	AZ	Santa Cruz County, Arizona	16192	54.7845	0.338343	0.00258969
1273	NM	Curry County, New Mexico	17903	54.7546	0.30584	0.00258828
1274	VA	Staunton city, Virginia	9497	54.7338	0.576327	0.00258729
1275	NC	Lenoir County, North Carolina	19961	54.4968	0.273017	0.00257609
1276	ME	Lincoln County, Maine	14344	54.2674	0.378328	0.00256525
1277	NY	Essex County, New York	15545	54.235	0.34889	0.00256371
1278	FL	Suwannee County, Florida	17610	54.1976	0.307766	0.00256194
1279	LA	St. Mary Parish, Louisiana	18072	53.6294	0.296754	0.00253509
1280	NC	Edgecombe County, North Carolina	17312	53.6137	0.309691	0.00253434
1281	NV	Elko County, Nevada	19816	53.5311	0.270141	0.00253044
1282	KY	Barren County, Kentucky	16123	53.524	0.331973	0.0025301
1283	PA	Susquehanna County, Pennsylvania	15428	53.4629	0.346532	0.00252722
1284	CO	Summit County, Colorado	14141	53.4094	0.377692	0.00252469
1285	PA	Huntingdon County, Pennsylvania	19382	53.4063	0.275546	0.00252454
1286	IL	Franklin County, Illinois	14479	53.3137	0.368214	0.00252016
1287	PA	Snyder County, Pennsylvania	15144	53.2372	0.35154	0.00251655
1288	GA	Thomas County, Georgia	16157	53.1834	0.329166	0.002514
1289	MO	Phelps County, Missouri	18656	53.1174	0.28472	0.00251089
1290	KY	Gallatin County, Kentucky	3240	53.0122	1.63618	0.00250591
1291	MI	Tuscola County, Michigan	20858	52.988	0.254042	0.00250477
1292	TN	Monroe County, Tennessee	17737	52.7011	0.297125	0.00249121
1293	NC	Beaufort County, North Carolina	16964	52.6187	0.310179	0.00248731
1294	TX	Erath County, Texas	16149	52.5692	0.325526	0.00248497
1295	ID	Bonner County, Idaho	18924	52.4609	0.277219	0.00247985
1296	KY	Hopkins County, Kentucky	16960	52.4569	0.309298	0.00247966
1297	MN	Winona County, Minnesota	19542	52.3005	0.267631	0.00247227
1298	OR	Tillamook County, Oregon	11124	52.2913	0.470076	0.00247183
1299	MO	Pettis County, Missouri	15794	52.263	0.330904	0.0024705
1300	KY	Calloway County, Kentucky	14468	52.2032	0.360818	0.00246767
1301	MI	Branch County, Michigan	17616	52.1795	0.296205	0.00246655
1302	AL	Jackson County, Alabama	20053	52.1321	0.259972	0.00246431
1303	WA	Okanogan County, Washington	16933	52.0069	0.307133	0.00245839
1304	GA	Oconee County, Georgia	14550	51.8919	0.356645	0.00245295
1305	OK	Pittsburg County, Oklahoma	17296	51.8726	0.299911	0.00245204
1306	IA	Des Moines County, Iowa	14772	51.6763	0.349826	0.00244276
1307	TX	Upshur County, Texas	14981	51.5354	0.344005	0.0024361
1308	TX	Starr County, Texas	21604	51.3571	0.237721	0.00242768
1309	IN	Cass County, Indiana	14115	51.3154	0.363552	0.0024257
1310	OH	Auglaize County, Ohio	17424	51.3049	0.29445	0.00242521
1311	LA	Avoyelles Parish, Louisiana	15400	51.2334	0.332685	0.00242183
1312	FL	Bradford County, Florida	13110	51.1826	0.390409	0.00241942
1313	GA	Laurens County, Georgia	17692	51.0382	0.288482	0.0024126
1314	TN	Cocke County, Tennessee	14018	50.9637	0.363559	0.00240908
1315	TN	Franklin County, Tennessee	16740	50.9102	0.304123	0.00240655
1316	IN	Noble County, Indiana	17674	50.8024	0.287441	0.00240145
1317	MO	Callaway County, Missouri	17784	50.724	0.285223	0.00239775
1318	TX	Cherokee County, Texas	19072	50.4307	0.264423	0.00238388
1319	AL	Lowndes County, Alabama	3929	50.2179	1.27813	0.00237382
1320	AK	Juneau City and Borough, Alaska	12908	50.123	0.388309	0.00236934
1321	OH	Darke County, Ohio	19488	50.0964	0.257063	0.00236808
1322	NY	Seneca County, New York	13895	50.0084	0.359902	0.00236392
1323	PA	Bedford County, Pennsylvania	18895	49.988	0.264557	0.00236296
1324	MS	Benton County, Mississippi	2876	49.8575	1.73357	0.00235679
1325	WI	Marinette County, Wisconsin	17156	49.7281	0.289858	0.00235067
1326	WA	Douglas County, Washington	16147	49.7042	0.307823	0.00234954
1327	ND	Williams County, North Dakota	16443	49.6232	0.301789	0.00234571
1328	AR	Miller County, Arkansas	15777	49.5628	0.314146	0.00234286
1329	WI	Monroe County, Wisconsin	17559	49.5527	0.282207	0.00234238
1330	NC	Dare County, North Carolina	14854	49.4725	0.333059	0.00233859
1331	LA	St. Helena Parish, Louisiana	4096	49.3705	1.20533	0.00233377
1332	OH	Ottawa County, Ohio	16198	49.3318	0.304555	0.00233194
1333	OH	Huron County, Ohio	21746	49.3043	0.226728	0.00233064
1334	IL	Ogle County, Illinois	19662	49.295	0.250712	0.0023302
1335	WV	Ohio County, West Virginia	16402	49.2203	0.300087	0.00232667
1336	CA	Del Norte County, California	12190	49.1898	0.403525	0.00232522
1337	TX	Wood County, Texas	17970	49.0867	0.273159	0.00232035
1338	ME	Washington County, Maine	12404	49.0023	0.395052	0.00231636
1339	MS	Lowndes County, Mississippi	21375	48.9315	0.228919	0.00231302
1340	WY	Campbell County, Wyoming	17418	48.912	0.280813	0.00231209
1341	OK	Kay County, Oklahoma	16190	48.9011	0.302045	0.00231158
1342	OK	Stephens County, Oklahoma	15854	48.8991	0.308434	0.00231149
1343	IN	Huntington County, Indiana	13914	48.8922	0.351388	0.00231116
1344	MI	Houghton County, Michigan	16021	48.7896	0.304535	0.00230631
1345	IA	Marshall County, Iowa	15131	48.6904	0.321793	0.00230162
1346	MD	Talbot County, Maryland	14367	48.5747	0.338099	0.00229615
1347	NC	Pasquotank County, North Carolina	15419	48.5384	0.314796	0.00229444
1348	MN	Benton County, Minnesota	15387	48.5155	0.315302	0.00229335
1349	GA	Baldwin County, Georgia	17426	48.3585	0.277508	0.00228593
1350	IN	DeKalb County, Indiana	16123	48.3044	0.299599	0.00228337
1351	IL	Stephenson County, Illinois	16820	48.2626	0.286936	0.0022814
1352	OH	Shelby County, Ohio	18025	48.2083	0.267453	0.00227883
1353	GA	Coffee County, Georgia	16543	48.1565	0.291099	0.00227638
1354	FL	DeSoto County, Florida	14751	48.1366	0.326328	0.00227544
1355	OH	Highland County, Ohio	16225	47.9381	0.295459	0.00226606
1356	VA	Pulaski County, Virginia	13700	47.9167	0.349757	0.00226504
1357	GA	Ware County, Georgia	13786	47.76	0.346439	0.00225764
1358	MS	Tunica County, Mississippi	3251	47.7509	1.46881	0.00225721
1359	OH	Ashland County, Ohio	19680	47.5164	0.241445	0.00224612
1360	LA	Natchitoches Parish, Louisiana	13907	47.4753	0.341377	0.00224418
1361	VA	Waynesboro city, Virginia	8115	47.2731	0.58254	0.00223462
1362	IN	Miami County, Indiana	15277	47.2552	0.309322	0.00223377
1363	CO	Montrose County, Colorado	16454	47.2231	0.287001	0.00223226
1364	MO	Butler County, Missouri	15419	47.1341	0.305688	0.00222805
1365	OK	Delaware County, Oklahoma	15822	46.9938	0.297015	0.00222142
1366	MI	Chippewa County, Michigan	16817	46.9801	0.279361	0.00222077
1367	IN	Henry County, Indiana	20391	46.9682	0.230338	0.00222021
1368	GA	Lumpkin County, Georgia	13450	46.7612	0.347667	0.00221042
1369	OH	Logan County, Ohio	17566	46.7362	0.266061	0.00220924
1370	NH	Coos County, New Hampshire	13229	46.6957	0.35298	0.00220733
1371	FL	Union County, Florida	8719	46.6904	0.535502	0.00220708
1372	OH	Crawford County, Ohio	16056	46.6672	0.290653	0.00220598
1373	GA	Fannin County, Georgia	10262	46.5895	0.454001	0.00220231
1374	PA	Warren County, Pennsylvania	15446	46.5889	0.301624	0.00220228
1375	LA	Jefferson Davis Parish, Louisiana	11558	46.4531	0.401913	0.00219586
1376	WY	Sweetwater County, Wyoming	15814	46.3808	0.29329	0.00219244
1377	MO	Camden County, Missouri	17271	46.3685	0.268476	0.00219186
1378	AL	Covington County, Alabama	13901	46.3611	0.333509	0.00219151
1379	NM	San Miguel County, New Mexico	10854	46.198	0.425631	0.0021838
1380	TX	Hill County, Texas	13524	46.0352	0.340397	0.00217611
1381	KS	Geary County, Kansas	13003	45.9958	0.353732	0.00217424
1382	MI	Hillsdale County, Michigan	17661	45.9589	0.260228	0.0021725
1383	NY	Wyoming County, New York	17920	45.9444	0.256386	0.00217181
1384	AR	Baxter County, Arkansas	16541	45.9233	0.277633	0.00217081
1385	IA	Muscatine County, Iowa	16223	45.9118	0.283004	0.00217027
1386	IL	Randolph County, Illinois	12993	45.9023	0.353285	0.00216983
1387	IL	Christian County, Illinois	14485	45.6897	0.315428	0.00215977
1388	MN	Itasca County, Minnesota	17841	45.6158	0.25568	0.00215628
1389	MN	Beltrami County, Minnesota	17124	45.5822	0.266189	0.00215469
1390	WI	Oneida County, Wisconsin	15814	45.4728	0.287548	0.00214952
1391	IN	Dubois County, Indiana	16450	45.3423	0.275637	0.00214335
1392	AL	Chambers County, Alabama	13359	45.2815	0.338958	0.00214048
1393	TX	Somervell County, Texas	3371	45.2068	1.34105	0.00213695
1394	GA	Tift County, Georgia	14481	45.1701	0.311927	0.00213521
1395	VA	Danville city, Virginia	15113	45.1689	0.298874	0.00213515
1396	NC	Scotland County, North Carolina	13640	45.1102	0.33072	0.00213238
1397	IL	Fulton County, Illinois	14008	45.1027	0.321978	0.00213203
1398	NC	Duplin County, North Carolina	17702	45.0706	0.254607	0.00213051
1399	KS	Kingman County, Kansas	2918	44.9285	1.5397	0.00212379
1400	TX	Cooke County, Texas	15382	44.8811	0.291777	0.00212155
1401	WI	Door County, Wisconsin	12402	44.8615	0.361728	0.00212062
1402	IN	Marshall County, Indiana	17022	44.8358	0.263399	0.00211941
1403	PA	Greene County, Pennsylvania	15306	44.7311	0.292245	0.00211446
1404	GA	Colquitt County, Georgia	16541	44.5235	0.26917	0.00210465
1405	MN	Nicollet County, Minnesota	13160	44.4774	0.337974	0.00210247
1406	SC	Colleton County, South Carolina	14588	44.3873	0.304272	0.00209821
1407	NC	Transylvania County, North Carolina	12966	44.339	0.341964	0.00209593
1408	ID	Bingham County, Idaho	16475	44.3027	0.268909	0.00209421
1409	OH	Preble County, Ohio	15664	44.2318	0.282379	0.00209086
1410	TX	Fannin County, Texas	15074	44.2315	0.293429	0.00209084
1411	OK	Pontotoc County, Oklahoma	13835	44.1487	0.319109	0.00208693
1412	IL	Lee County, Illinois	14603	44.0572	0.3017	0.00208261
1413	MT	Ravalli County, Montana	17404	44.0434	0.253065	0.00208195
1414	MN	Goodhue County, Minnesota	18152	44.0413	0.242625	0.00208185
1415	IN	Montgomery County, Indiana	14604	43.9144	0.300701	0.00207586
1416	VA	Fluvanna County, Virginia	9837	43.8821	0.446092	0.00207433
1417	OH	Champaign County, Ohio	14681	43.6007	0.296987	0.00206103
1418	PA	Tioga County, Pennsylvania	16080	43.488	0.270448	0.0020557
1419	AL	Tallapoosa County, Alabama	15754	43.46	0.275866	0.00205437
1420	WI	Polk County, Wisconsin	17919	43.2219	0.241207	0.00204312
1421	ID	Madison County, Idaho	20686	43.097	0.208339	0.00203722
1422	SC	Chesterfield County, South Carolina	16140	43.0932	0.266997	0.00203704
1423	IL	Marion County, Illinois	14053	42.995	0.305949	0.00203239
1424	IA	Cerro Gordo County, Iowa	16624	42.8984	0.258051	0.00202783
1425	IA	Webster County, Iowa	15104	42.8787	0.28389	0.0020269
1426	AZ	Graham County, Arizona	14793	42.8371	0.289577	0.00202493
1427	TX	Jim Wells County, Texas	13811	42.8084	0.309959	0.00202358
1428	WI	Shawano County, Wisconsin	16129	42.7994	0.265357	0.00202315
1429	KS	Crawford County, Kansas	14856	42.7782	0.287952	0.00202214
1430	TX	Matagorda County, Texas	13328	42.716	0.320499	0.00201921
1431	LA	Lincoln Parish, Louisiana	18279	42.6842	0.233515	0.0020177
1432	WA	Pacific County, Washington	9562	42.6828	0.44638	0.00201764
1433	IL	Morgan County, Illinois	13213	42.6592	0.322858	0.00201652
1434	ID	Nez Perce County, Idaho	16096	42.6256	0.264821	0.00201493
1435	NM	Grant County, New Mexico	11092	42.5599	0.383699	0.00201183
1436	TN	Giles County, Tennessee	11609	42.4804	0.365926	0.00200807
1437	GA	Murray County, Georgia	14809	42.4336	0.286539	0.00200586
1438	GA	Polk County, Georgia	15541	42.3504	0.272508	0.00200192
1439	MO	Caldwell County, Missouri	3375	42.1385	1.24855	0.00199191
1440	VA	Wise County, Virginia	15022	42.0512	0.279931	0.00198778
1441	MN	Pine County, Minnesota	12377	42.0046	0.339377	0.00198558
1442	IN	Jefferson County, Indiana	12353	41.97	0.339755	0.00198394
1443	AR	Greene County, Arkansas	16741	41.9606	0.250645	0.0019835
1444	TN	Gibson County, Tennessee	17963	41.9178	0.233356	0.00198147
1445	IA	Jasper County, Iowa	15165	41.7227	0.275125	0.00197225
1446	TX	Wharton County, Texas	15324	41.6663	0.271902	0.00196959
1447	KS	Ford County, Kansas	12007	41.5966	0.346436	0.00196629
1448	TN	Marshall County, Tennessee	12744	41.4965	0.325616	0.00196156
1449	TN	Warren County, Tennessee	15323	41.4165	0.27029	0.00195778
1450	MO	Lawrence County, Missouri	13946	41.4134	0.296955	0.00195763
1451	OK	Mayes County, Oklahoma	14616	41.2958	0.282538	0.00195207
1452	IN	Steuben County, Indiana	13982	41.2391	0.294944	0.00194939
1453	MD	Dorchester County, Maryland	12107	41.2242	0.340499	0.00194869
1454	MN	Kandiyohi County, Minnesota	16238	41.1835	0.253624	0.00194676
1455	VA	Tazewell County, Virginia	16192	41.1624	0.254214	0.00194577
1456	TN	Lincoln County, Tennessee	13346	41.157	0.308384	0.00194551
1457	IL	Jefferson County, Illinois	14677	41.1088	0.28009	0.00194323
1458	KS	Lyon County, Kansas	12189	41.1041	0.337223	0.00194301
1459	WI	Barron County, Wisconsin	18286	41.0672	0.224583	0.00194127
1460	MS	Warren County, Mississippi	15894	41.0183	0.258074	0.00193896
1461	MS	Alcorn County, Mississippi	12868	40.9129	0.317943	0.00193397
1462	TX	Bee County, Texas	15850	40.8623	0.257807	0.00193158
1463	OH	Coshocton County, Ohio	13526	40.7758	0.301462	0.00192749
1464	NC	Cherokee County, North Carolina	11675	40.7595	0.349118	0.00192672
1465	MN	Mower County, Minnesota	14803	40.6424	0.274555	0.00192118
1466	MI	Wexford County, Michigan	12821	40.5983	0.316654	0.0019191
1467	AR	Mississippi County, Arkansas	14642	40.4924	0.27655	0.0019141
1468	OR	Wasco County, Oregon	10292	40.4664	0.393183	0.00191287
1469	OH	Clinton County, Ohio	15996	40.4308	0.252756	0.00191118
1470	TX	Brown County, Texas	14713	40.3931	0.274541	0.0019094
1471	WY	Fremont County, Wyoming	14662	40.1768	0.27402	0.00189918
1472	PA	Jefferson County, Pennsylvania	17368	40.1432	0.231133	0.00189759
1473	KY	Bracken County, Kentucky	3173	39.9265	1.25832	0.00188734
1474	MS	Adams County, Mississippi	11079	39.911	0.36024	0.00188661
1475	NC	Ashe County, North Carolina	10752	39.8548	0.370673	0.00188395
1476	VA	Orange County, Virginia	13664	39.7707	0.291062	0.00187998
1477	NC	Richmond County, North Carolina	15986	39.6098	0.247778	0.00187238
1478	SD	Brookings County, South Dakota	13827	39.4914	0.285611	0.00186678
1479	PA	Clarion County, Pennsylvania	14450	39.4393	0.272937	0.00186432
1480	TN	Lawrence County, Tennessee	16053	39.424	0.245586	0.00186359
1481	MI	Emmet County, Michigan	13594	39.4214	0.289991	0.00186347
1482	OH	Guernsey County, Ohio	14729	39.4089	0.26756	0.00186288
1483	IL	McDonough County, Illinois	10665	39.3307	0.368783	0.00185918
1484	TN	Rhea County, Tennessee	12595	39.3288	0.312257	0.00185909
1485	AR	Hot Spring County, Arkansas	13712	39.2645	0.286351	0.00185605
1486	IN	Ohio County, Indiana	2333	39.18	1.67938	0.00185206
1487	SD	Brown County, South Dakota	14418	39.1643	0.271634	0.00185131
1488	SD	Meade County, South Dakota	11495	39.1471	0.340558	0.0018505
1489	NC	Vance County, North Carolina	15151	39.0707	0.257876	0.00184689
1490	KS	Montgomery County, Kansas	11817	38.9332	0.329468	0.00184039
1491	KY	Rowan County, Kentucky	9399	38.884	0.413704	0.00183807
1492	NV	Storey County, Nevada	1752	38.8617	2.21813	0.00183701
1493	PA	Clinton County, Pennsylvania	14440	38.8599	0.269113	0.00183693
1494	MN	Douglas County, Minnesota	15153	38.8551	0.256418	0.0018367
1495	TX	Kleberg County, Texas	11891	38.7779	0.326111	0.00183305
1496	AR	Boone County, Arkansas	14016	38.7251	0.276292	0.00183055
1497	MS	Monroe County, Mississippi	12551	38.6206	0.307709	0.00182561
1498	IN	Gibson County, Indiana	12425	38.5374	0.31016	0.00182168
1499	ID	Boise County, Idaho	3316	38.4027	1.1581	0.00181532
1500	SC	Newberry County, South Carolina	14191	38.347	0.270221	0.00181268
1501	NC	Avery County, North Carolina	8223	38.3091	0.465877	0.00181089
1502	WV	Preston County, West Virginia	14696	38.3076	0.260667	0.00181082
1503	MA	Dukes County, Massachusetts	8369	38.3051	0.457703	0.0018107
1504	OR	Malheur County, Oregon	13230	38.2925	0.289437	0.00181011
1505	MO	Laclede County, Missouri	13405	38.2137	0.285071	0.00180638
1506	NE	Scotts Bluff County, Nebraska	13111	38.2137	0.291463	0.00180638
1507	WV	Hancock County, West Virginia	11489	38.1035	0.331652	0.00180117
1508	MI	Delta County, Michigan	14708	37.9344	0.257917	0.00179318
1509	GA	Monroe County, Georgia	10938	37.8572	0.346107	0.00178953
1510	AL	Pike County, Alabama	12245	37.7796	0.30853	0.00178586
1511	IA	Lee County, Iowa	13106	37.6854	0.287543	0.00178141
1512	WA	San Juan County, Washington	7431	37.6848	0.507129	0.00178138
1513	MS	Pike County, Mississippi	14356	37.6827	0.262487	0.00178128
1514	KS	Finney County, Kansas	13671	37.6766	0.275595	0.00178099
1515	NM	Cibola County, New Mexico	10180	37.6236	0.369583	0.00177848
1516	WV	Logan County, West Virginia	12891	37.6024	0.291695	0.00177748
1517	CA	Trinity County, California	7624	37.5972	0.493143	0.00177724
1518	WV	Hardy County, West Virginia	5606	37.5673	0.670127	0.00177582
1519	OK	Ottawa County, Oklahoma	11258	37.5167	0.333245	0.00177343
1520	MO	Scott County, Missouri	13741	37.4965	0.27288	0.00177248
1521	KY	Whitley County, Kentucky	13645	37.4869	0.27473	0.00177202
1522	KY	Boyle County, Kentucky	12030	37.4655	0.311434	0.00177101
1523	MI	Mason County, Michigan	11446	37.4241	0.326963	0.00176906
1524	OH	Holmes County, Ohio	15168	37.4046	0.246602	0.00176813
1525	KY	Marshall County, Kentucky	12292	37.3743	0.304053	0.0017667
1526	OH	Defiance County, Ohio	14410	37.2242	0.258322	0.00175961
1527	OH	Jackson County, Ohio	12049	37.1833	0.3086	0.00175767
1528	TN	Weakley County, Tennessee	12626	37.0723	0.293618	0.00175242
1529	IN	Knox County, Indiana	14066	36.9563	0.262735	0.00174694
1530	GA	Wayne County, Georgia	11768	36.8586	0.313211	0.00174232
1531	ND	Morton County, North Dakota	12731	36.8429	0.289395	0.00174158
1532	NY	Schuyler County, New York	7168	36.8088	0.513516	0.00173997
1533	MN	Cass County, Minnesota	12154	36.627	0.301358	0.00173138
1534	LA	Allen Parish, Louisiana	9756	36.6161	0.375319	0.00173086
1535	ME	Franklin County, Maine	11821	36.6039	0.309652	0.00173028
1536	OH	Hardin County, Ohio	11673	36.5123	0.312793	0.00172595
1537	OH	Mercer County, Ohio	15924	36.3641	0.22836	0.00171895
1538	CO	Delta County, Colorado	12477	36.344	0.291288	0.001718
1539	MN	McLeod County, Minnesota	14138	36.2936	0.25671	0.00171562
1540	MT	Lake County, Montana	11566	36.2913	0.313776	0.00171551
1541	IL	Jo Daviess County, Illinois	8840	36.2476	0.410041	0.00171344
1542	MI	Antrim County, Michigan	9659	36.2398	0.375192	0.00171307
1543	MD	Kent County, Maryland	7665	36.1579	0.471727	0.0017092
1544	TX	Gillespie County, Texas	10477	36.1141	0.344699	0.00170713
1545	UT	Uintah County, Utah	11709	36.1127	0.308418	0.00170706
1546	MI	Sanilac County, Michigan	15856	35.9136	0.226499	0.00169765
1547	OH	Fayette County, Ohio	10727	35.9115	0.334777	0.00169755
1548	OR	Hood River County, Oregon	9068	35.8395	0.395231	0.00169415
1549	MD	Caroline County, Maryland	12193	35.7706	0.29337	0.00169089
1550	CO	Routt County, Colorado	10389	35.7198	0.343823	0.00168849
1551	MO	Howell County, Missouri	14505	35.6979	0.246108	0.00168746
1552	WV	Greenbrier County, West Virginia	12749	35.6406	0.279556	0.00168475
1553	TX	Hopkins County, Texas	13448	35.457	0.26366	0.00167607
1554	AR	Union County, Arkansas	14331	35.223	0.245782	0.00166501
1555	GA	Hart County, Georgia	9490	35.1429	0.370316	0.00166122
1556	MO	Adair County, Missouri	9745	35.0687	0.359863	0.00165771
1557	TX	San Jacinto County, Texas	10684	35.0538	0.328096	0.00165701
1558	MI	Gladwin County, Michigan	10286	34.9758	0.340033	0.00165332
1559	KY	Meade County, Kentucky	11088	34.8716	0.314499	0.0016484
1560	MI	Roscommon County, Michigan	10073	34.8341	0.345816	0.00164662
1561	KY	Montgomery County, Kentucky	10286	34.7961	0.338286	0.00164483
1562	VT	Lamoille County, Vermont	10217	34.7607	0.340224	0.00164316
1563	AL	Escambia County, Alabama	14146	34.7522	0.245668	0.00164275
1564	CO	Pitkin County, Colorado	7471	34.7394	0.46499	0.00164215
1565	TX	Palo Pinto County, Texas	10708	34.6945	0.324006	0.00164003
1566	GA	Toombs County, Georgia	9410	34.6315	0.368029	0.00163705
1567	MN	Freeborn County, Minnesota	11864	34.5572	0.291278	0.00163354
1568	IA	Boone County, Iowa	10130	34.4857	0.340432	0.00163016
1569	LA	Beauregard Parish, Louisiana	13790	34.4437	0.249773	0.00162817
1570	VT	Orleans County, Vermont	11028	34.4112	0.312035	0.00162663
1571	WI	Juneau County, Wisconsin	11467	34.3452	0.299514	0.00162352
1572	AR	Independence County, Arkansas	14032	34.1425	0.243319	0.00161393
1573	KY	Graves County, Kentucky	13435	34.0809	0.253673	0.00161102
1574	VA	Carroll County, Virginia	11566	34.0697	0.294568	0.00161049
1575	IA	Wapello County, Iowa	13237	34.055	0.257272	0.0016098
1576	NE	Lincoln County, Nebraska	13146	34.0106	0.258715	0.0016077
1577	MN	Steele County, Minnesota	13929	33.9735	0.243905	0.00160594
1578	MO	Stone County, Missouri	12647	33.956	0.268491	0.00160512
1579	TX	Titus County, Texas	10910	33.9205	0.310912	0.00160344
1580	OK	Caddo County, Oklahoma	11953	33.8952	0.283571	0.00160224
1581	TX	Carson County, Texas	2153	33.816	1.57065	0.0015985
1582	MS	Washington County, Mississippi	15450	33.7812	0.218649	0.00159685
1583	ID	Blaine County, Idaho	9552	33.757	0.353403	0.00159571
1584	IN	Greene County, Indiana	11894	33.7406	0.283677	0.00159493
1585	NE	Madison County, Nebraska	13304	33.6999	0.253306	0.00159301
1586	WY	Teton County, Wyoming	9578	33.6341	0.35116	0.0015899
1587	WA	Klickitat County, Washington	9354	33.596	0.359162	0.0015881
1588	UT	Wasatch County, Utah	12116	33.5825	0.277175	0.00158746
1589	VA	King George County, Virginia	9915	33.5066	0.337938	0.00158387
1590	TN	Dyer County, Tennessee	13204	33.4593	0.253403	0.00158164
1591	GA	Tattnall County, Georgia	9804	33.4079	0.340758	0.00157921
1592	VA	Accomack County, Virginia	12774	33.3671	0.261211	0.00157728
1593	IL	Livingston County, Illinois	14376	33.3391	0.231908	0.00157595
1594	KY	Floyd County, Kentucky	13432	33.2924	0.247859	0.00157375
1595	MI	Otsego County, Michigan	9867	33.2405	0.336886	0.00157129
1596	MS	Pontotoc County, Mississippi	11205	33.2125	0.296408	0.00156997
1597	VA	Wythe County, Virginia	10885	33.2052	0.305055	0.00156963
1598	MI	Clare County, Michigan	12357	33.1938	0.268623	0.00156908
1599	ND	Stark County, North Dakota	12936	33.1577	0.256321	0.00156738
1600	IN	Jennings County, Indiana	10537	33.1429	0.314538	0.00156668
1601	CO	Montezuma County, Colorado	10019	33.1167	0.330539	0.00156544
1602	SC	Marlboro County, South Carolina	11314	33.1098	0.292645	0.00156512
1603	WI	Lincoln County, Wisconsin	11502	32.9361	0.286351	0.00155691
1604	IL	Bureau County, Illinois	12805	32.9336	0.257193	0.00155679
1605	VA	Halifax County, Virginia	12938	32.8545	0.253938	0.00155305
1606	TX	Washington County, Texas	13713	32.8033	0.239213	0.00155063
1607	GA	Sumter County, Georgia	10873	32.6991	0.300736	0.0015457
1608	TN	Henry County, Tennessee	12330	32.6908	0.265132	0.00154531
1609	MI	Huron County, Michigan	12653	32.6515	0.258053	0.00154345
1610	KY	Carter County, Kentucky	10179	32.5565	0.31984	0.00153896
1611	TN	Henderson County, Tennessee	10294	32.5274	0.315984	0.00153759
1612	TN	Obion County, Tennessee	11530	32.5238	0.28208	0.00153742
1613	IN	Clinton County, Indiana	12021	32.4858	0.270242	0.00153562
1614	WV	Hampshire County, West Virginia	9434	32.4477	0.343944	0.00153382
1615	VA	Page County, Virginia	9367	32.439	0.346311	0.0015334
1616	GA	Chattooga County, Georgia	9791	32.4297	0.33122	0.00153297
1617	VA	Mecklenburg County, Virginia	11798	32.3451	0.274158	0.00152897
1618	KY	Muhlenberg County, Kentucky	12289	32.2997	0.262834	0.00152682
1619	VA	Craig County, Virginia	1975	32.224	1.6316	0.00152325
1620	OH	Williams County, Ohio	14407	32.2146	0.223604	0.0015228
1621	OR	Curry County, Oregon	9799	32.1718	0.328317	0.00152078
1622	KY	Perry County, Kentucky	10813	32.0969	0.296836	0.00151724
1623	AL	Lawrence County, Alabama	12505	32.0902	0.256619	0.00151692
1624	OR	Crook County, Oregon	9869	31.9398	0.323638	0.00150981
1625	NC	Montgomery County, North Carolina	10021	31.881	0.318142	0.00150703
1626	CA	Plumas County, California	8186	31.8403	0.38896	0.0015051
1627	MI	Iosco County, Michigan	10376	31.8117	0.306589	0.00150375
1628	VA	Rockbridge County, Virginia	9049	31.7888	0.351296	0.00150267
1629	IN	LaGrange County, Indiana	13495	31.7887	0.235559	0.00150267
1630	WV	Upshur County, West Virginia	9228	31.7633	0.344205	0.00150147
1631	SC	Jasper County, South Carolina	11554	31.758	0.274866	0.00150122
1632	FL	Washington County, Florida	10819	31.7203	0.29319	0.00149943
1633	TX	Jasper County, Texas	12454	31.711	0.254625	0.001499
1634	FL	Hardee County, Florida	10188	31.5961	0.310131	0.00149356
1635	KS	Cowley County, Kansas	13273	31.4971	0.237302	0.00148888
1636	WV	Randolph County, West Virginia	11862	31.4646	0.265256	0.00148735
1637	OH	Van Wert County, Ohio	10834	31.383	0.289671	0.00148349
1638	OK	Jackson County, Oklahoma	9406	31.3763	0.333577	0.00148317
1639	SC	Marion County, South Carolina	10262	31.3153	0.305158	0.00148029
1640	SC	Williamsburg County, South Carolina	12117	31.2883	0.258218	0.00147901
1641	MO	Washington County, Missouri	9560	31.2605	0.326993	0.0014777
1642	MI	Alpena County, Michigan	11497	31.2327	0.271659	0.00147638
1643	MS	Neshoba County, Mississippi	9845	31.2173	0.317087	0.00147565
1644	IN	Fayette County, Indiana	8938	31.1967	0.349034	0.00147468
1645	AL	Franklin County, Alabama	11680	31.1849	0.266994	0.00147412
1646	MO	Barry County, Missouri	13245	31.1529	0.235205	0.00147261
1647	PA	Elk County, Pennsylvania	12616	31.0355	0.246001	0.00146706
1648	GA	Stephens County, Georgia	10089	31.0289	0.307552	0.00146675
1649	TX	Calhoun County, Texas	7920	30.9594	0.390902	0.00146347
1650	WV	Brooke County, West Virginia	9028	30.9329	0.342632	0.00146221
1651	GA	Lee County, Georgia	12029	30.9093	0.256956	0.0014611
1652	GA	Banks County, Georgia	6929	30.7825	0.444257	0.00145511
1653	OK	McCurtain County, Oklahoma	10990	30.726	0.279582	0.00145243
1654	NY	Lewis County, New York	10264	30.7254	0.299351	0.0014524
1655	TX	Crosby County, Texas	1842	30.7162	1.66755	0.00145197
1656	WV	Marshall County, West Virginia	12252	30.6386	0.25007	0.0014483
1657	LA	Evangeline Parish, Louisiana	11627	30.4974	0.262298	0.00144163
1658	NC	Bladen County, North Carolina	11050	30.4847	0.275879	0.00144102
1659	IL	Effingham County, Illinois	13051	30.4389	0.23323	0.00143886
1660	IL	Montgomery County, Illinois	11808	30.4074	0.257515	0.00143737
1661	VA	Southampton County, Virginia	7640	30.3823	0.397674	0.00143618
1662	IN	Clay County, Indiana	10081	30.3562	0.301123	0.00143495
1663	MS	Lincoln County, Mississippi	12427	30.3186	0.243973	0.00143317
1664	GA	Madison County, Georgia	11271	30.2974	0.268808	0.00143217
1665	VA	Smyth County, Virginia	11580	30.2941	0.261607	0.00143202
1666	CA	Mariposa County, California	7106	30.294	0.426315	0.00143201
1667	TX	Lynn County, Texas	2026	30.1794	1.48961	0.0014266
1668	CO	Morgan County, Colorado	10669	30.1645	0.282731	0.00142589
1669	IN	Owen County, Indiana	8465	30.1356	0.356002	0.00142452
1670	GA	White County, Georgia	10828	30.1213	0.27818	0.00142385
1671	KS	Pottawatomie County, Kansas	8847	30.0667	0.339852	0.00142127
1672	IN	Daviess County, Indiana	11837	29.9391	0.252928	0.00141523
1673	NE	Dodge County, Nebraska	13851	29.9307	0.216091	0.00141484
1674	WI	Waushara County, Wisconsin	10688	29.9234	0.279972	0.00141449
1675	TX	Frio County, Texas	7935	29.923	0.377102	0.00141448
1676	KY	Letcher County, Kentucky	8249	29.9212	0.362725	0.00141439
1677	FL	Dixie County, Florida	7746	29.8401	0.385232	0.00141056
1678	VA	Radford city, Virginia	6295	29.8385	0.474002	0.00141048
1679	IA	Poweshiek County, Iowa	7246	29.8172	0.411499	0.00140947
1680	IN	Decatur County, Indiana	10049	29.7851	0.296399	0.00140796
1681	TN	McNairy County, Tennessee	9934	29.7849	0.299828	0.00140794
1682	MS	Panola County, Mississippi	11857	29.7835	0.251189	0.00140788
1683	IL	Logan County, Illinois	10616	29.7473	0.280212	0.00140617
1684	WV	Mineral County, West Virginia	10513	29.7117	0.282618	0.00140448
1685	VA	Greene County, Virginia	7684	29.7103	0.386651	0.00140442
1686	KY	Clay County, Kentucky	8351	29.6696	0.355282	0.0014025
1687	AL	Barbour County, Alabama	10638	29.654	0.278755	0.00140176
1688	TN	Hardeman County, Tennessee	11629	29.6533	0.254994	0.00140172
1689	LA	Grant Parish, Louisiana	9979	29.6296	0.29692	0.00140061
1690	KY	Knox County, Kentucky	11027	29.5301	0.267798	0.0013959
1691	AL	Winston County, Alabama	9061	29.5146	0.325733	0.00139517
1692	NC	Caswell County, North Carolina	9569	29.4985	0.308272	0.00139441
1693	WV	Morgan County, West Virginia	6934	29.4763	0.425097	0.00139336
1694	IN	Adams County, Indiana	12130	29.4475	0.242766	0.001392
1695	AR	Yell County, Arkansas	7591	29.4335	0.387742	0.00139134
1696	MI	Cheboygan County, Michigan	10469	29.3954	0.280785	0.00138953
1697	KS	McPherson County, Kansas	11652	29.3334	0.251745	0.0013866
1698	GA	Upson County, Georgia	10160	29.2766	0.288155	0.00138392
1699	NC	Greene County, North Carolina	9660	29.2617	0.302916	0.00138322
1700	ID	Elmore County, Idaho	11162	29.2203	0.261784	0.00138126
1701	NV	Churchill County, Nevada	9882	29.2012	0.295499	0.00138036
1702	OH	Adams County, Ohio	10258	29.1851	0.284511	0.00137959
1703	AL	Dallas County, Alabama	13435	29.0843	0.216481	0.00137483
1704	CA	Glenn County, California	10609	28.9802	0.273166	0.00136991
1705	KY	Logan County, Kentucky	10201	28.9542	0.283837	0.00136868
1706	WI	Trempealeau County, Wisconsin	11832	28.8498	0.243829	0.00136374
1707	TX	Cass County, Texas	10644	28.7925	0.270504	0.00136103
1708	IN	Wabash County, Indiana	11695	28.7845	0.246126	0.00136066
1709	TN	Carroll County, Tennessee	10750	28.7224	0.267185	0.00135772
1710	IN	Randolph County, Indiana	9318	28.5825	0.306746	0.00135111
1711	WV	Nicholas County, West Virginia	9690	28.5318	0.294446	0.00134871
1712	KY	Taylor County, Kentucky	9706	28.4894	0.293523	0.00134671
1713	OK	Seminole County, Oklahoma	8730	28.4535	0.325928	0.00134501
1714	MS	Sunflower County, Mississippi	10835	28.4341	0.262428	0.00134409
1715	TN	White County, Tennessee	10426	28.4264	0.272649	0.00134373
1716	CO	Logan County, Colorado	9915	28.4196	0.286633	0.00134341
1717	AR	Johnson County, Arkansas	9563	28.4035	0.297015	0.00134265
1718	WY	Park County, Wyoming	11526	28.3995	0.246395	0.00134246
1719	TN	Lauderdale County, Tennessee	9202	28.3963	0.308589	0.00134231
1720	WY	Sheridan County, Wyoming	11954	28.3496	0.237156	0.0013401
1721	GA	Franklin County, Georgia	8887	28.3253	0.318727	0.00133895
1722	AL	Marion County, Alabama	11356	28.3215	0.249397	0.00133877
1723	IN	Sullivan County, Indiana	9209	28.3142	0.307463	0.00133843
1724	MA	Nantucket County, Massachusetts	5903	28.2745	0.478986	0.00133655
1725	SC	Abbeville County, South Carolina	9265	28.2723	0.305152	0.00133645
1726	MO	Stoddard County, Missouri	10740	28.2619	0.263146	0.00133595
1727	MI	Dickinson County, Michigan	10379	28.2356	0.272046	0.00133471
1728	WI	Bayfield County, Wisconsin	6781	28.1376	0.414948	0.00133008
1729	NC	Polk County, North Carolina	7671	28.1107	0.366454	0.00132881
1730	GA	Decatur County, Georgia	10770	28.1104	0.261006	0.00132879
1731	MN	Todd County, Minnesota	9653	28.005	0.290117	0.00132381
1732	MO	Marion County, Missouri	10491	27.9884	0.266785	0.00132302
1733	NE	Platte County, Nebraska	12614	27.9838	0.221847	0.00132281
1734	MN	Becker County, Minnesota	13438	27.9627	0.208087	0.00132181
1735	OR	Jefferson County, Oregon	9825	27.8927	0.283895	0.0013185
1736	NM	Lincoln County, New Mexico	8066	27.868	0.3455	0.00131733
1737	OH	Putnam County, Ohio	12764	27.8283	0.218021	0.00131545
1738	IN	Ripley County, Indiana	10872	27.8034	0.255734	0.00131428
1739	MS	Tippah County, Mississippi	8008	27.6773	0.34562	0.00130832
1740	AR	Clark County, Arkansas	8092	27.662	0.341844	0.00130759
1741	MI	Oceana County, Michigan	10431	27.6422	0.265001	0.00130666
1742	IL	Stark County, Illinois	2068	27.6345	1.33629	0.0013063
1743	VA	Nelson County, Virginia	5960	27.5906	0.46293	0.00130422
1744	TX	Fayette County, Texas	9382	27.549	0.293637	0.00130226
1745	NE	Adams County, Nebraska	11697	27.5442	0.235481	0.00130203
1746	WI	Adams County, Wisconsin	9605	27.5327	0.28665	0.00130148
1747	MO	Dunklin County, Missouri	10108	27.4946	0.272009	0.00129968
1748	GA	Mitchell County, Georgia	8666	27.4574	0.31684	0.00129792
1749	WV	Mason County, West Virginia	9498	27.418	0.288672	0.00129606
1750	MN	Morrison County, Minnesota	13031	27.396	0.210237	0.00129502
1751	SC	Clarendon County, South Carolina	12172	27.389	0.225016	0.00129469
1752	MI	Osceola County, Michigan	8673	27.3504	0.315351	0.00129287
1753	VA	Westmoreland County, Virginia	7210	27.3268	0.379012	0.00129175
1754	OK	Custer County, Oklahoma	10488	27.2727	0.260037	0.00128919
1755	MI	Menominee County, Michigan	9708	27.228	0.280469	0.00128708
1756	IN	White County, Indiana	9393	27.2058	0.289639	0.00128603
1757	MS	Union County, Mississippi	10183	27.1725	0.266842	0.00128446
1758	TX	Hale County, Texas	12388	27.1713	0.219335	0.0012844
1759	MS	George County, Mississippi	9155	27.1154	0.296181	0.00128176
1760	AR	Ouachita County, Arkansas	8353	27.0748	0.324132	0.00127984
1761	OH	Gallia County, Ohio	10925	27.0473	0.247572	0.00127854
1762	KY	Anderson County, Kentucky	8866	26.9992	0.304525	0.00127626
1763	SC	Dillon County, South Carolina	9787	26.9751	0.275622	0.00127513
1764	GA	Grady County, Georgia	9450	26.937	0.285048	0.00127332
1765	MI	Charlevoix County, Michigan	10496	26.9263	0.256539	0.00127282
1766	KY	Bell County, Kentucky	9257	26.8212	0.289739	0.00126785
1767	MS	Prentiss County, Mississippi	9125	26.808	0.293786	0.00126723
1768	FL	Taylor County, Florida	9717	26.7125	0.274905	0.00126271
1769	MO	Randolph County, Missouri	10272	26.6977	0.259907	0.00126201
1770	WV	Boone County, West Virginia	8547	26.6873	0.312242	0.00126152
1771	TX	Milam County, Texas	9349	26.6859	0.285442	0.00126146
1772	VA	Russell County, Virginia	10069	26.6329	0.264504	0.00125895
1773	FL	Holmes County, Florida	8403	26.5676	0.316169	0.00125586
1774	LA	Richland Parish, Louisiana	7513	26.5414	0.353274	0.00125463
1775	WA	Adams County, Washington	6874	26.5295	0.38594	0.00125406
1776	UT	Sanpete County, Utah	11108	26.5223	0.238768	0.00125372
1777	NC	Yancey County, North Carolina	7369	26.5194	0.359878	0.00125359
1778	WI	Vernon County, Wisconsin	11365	26.5184	0.233334	0.00125354
1779	KS	Ellis County, Kansas	11261	26.4244	0.234654	0.00124909
1780	KY	Lincoln County, Kentucky	9027	26.4064	0.292527	0.00124824
1781	OH	Pike County, Ohio	10078	26.389	0.261848	0.00124742
1782	KS	Franklin County, Kansas	9903	26.3272	0.265851	0.0012445
1783	SD	Codington County, South Dakota	10955	26.2233	0.239373	0.00123959
1784	TX	DeWitt County, Texas	8056	26.1733	0.324892	0.00123722
1785	NM	Luna County, New Mexico	9437	26.1476	0.277076	0.00123601
1786	MS	Scott County, Mississippi	9591	26.1406	0.272553	0.00123568
1787	OK	Beckham County, Oklahoma	9459	26.1378	0.276328	0.00123555
1788	IA	Marion County, Iowa	12631	26.13	0.206872	0.00123518
1789	MN	Wabasha County, Minnesota	8376	26.0912	0.311499	0.00123334
1790	MD	Garrett County, Maryland	11424	26.0821	0.22831	0.00123291
1791	KY	Johnson County, Kentucky	8506	26.0738	0.306534	0.00123252
1792	ID	Payette County, Idaho	9167	26.0668	0.284355	0.00123219
1793	WA	Asotin County, Washington	8541	26.035	0.304824	0.00123069
1794	MN	Lyon County, Minnesota	9279	26.0165	0.28038	0.00122981
1795	MS	Leflore County, Mississippi	9607	26.0129	0.27077	0.00122964
1796	TX	Grimes County, Texas	12634	25.993	0.205739	0.0012287
1797	TX	Panola County, Texas	8337	25.9724	0.311532	0.00122773
1798	GA	Peach County, Georgia	10421	25.9112	0.248644	0.00122484
1799	WV	Jackson County, West Virginia	10636	25.7921	0.242498	0.00121921
1800	IA	Sioux County, Iowa	12963	25.7744	0.198831	0.00121837
1801	GA	Pierce County, Georgia	7200	25.7391	0.357488	0.0012167
1802	AR	St. Francis County, Arkansas	10119	25.7378	0.254351	0.00121664
1803	VA	Brunswick County, Virginia	7265	25.7124	0.353921	0.00121544
1804	MN	Polk County, Minnesota	11690	25.7053	0.219891	0.0012151
1805	CA	Colusa County, California	7835	25.6078	0.326839	0.00121049
1806	LA	Assumption Parish, Louisiana	7990	25.6043	0.320454	0.00121033
1807	KY	Mercer County, Kentucky	8530	25.5405	0.29942	0.00120731
1808	IN	Fulton County, Indiana	7657	25.4689	0.332622	0.00120393
1809	MO	Texas County, Missouri	10041	25.4244	0.253206	0.00120182
1810	NM	Sierra County, New Mexico	4847	25.4236	0.524522	0.00120179
1811	AL	Cherokee County, Alabama	9872	25.4222	0.257518	0.00120172
1812	IL	Iroquois County, Illinois	10355	25.3847	0.245144	0.00119994
1813	MO	Saline County, Missouri	9090	25.3369	0.278733	0.00119769
1814	WI	Clark County, Wisconsin	12488	25.3156	0.20272	0.00119668
1815	PA	Juniata County, Pennsylvania	9138	25.2739	0.276581	0.00119471
1816	VA	Lee County, Virginia	9302	25.23	0.271232	0.00119264
1817	IA	Winneshiek County, Iowa	7955	25.184	0.31658	0.00119046
1818	TN	Claiborne County, Tennessee	12470	25.1259	0.201491	0.00118771
1819	LA	Union Parish, Louisiana	8184	25.0747	0.306387	0.00118529
1820	GA	Union County, Georgia	10053	25.0644	0.249322	0.0011848
1821	AR	Conway County, Arkansas	7779	24.9598	0.320862	0.00117986
1822	GA	Berrien County, Georgia	6597	24.9133	0.377646	0.00117766
1823	GA	Greene County, Georgia	7310	24.836	0.339754	0.00117401
1824	WV	Mingo County, West Virginia	9021	24.822	0.275158	0.00117335
1825	SD	Lawrence County, South Dakota	10184	24.7629	0.243155	0.00117055
1826	VA	Prince Edward County, Virginia	9294	24.5152	0.263774	0.00115884
1827	ID	Jerome County, Idaho	8617	24.4674	0.283944	0.00115659
1828	TX	Reeves County, Texas	7421	24.4651	0.329673	0.00115648
1829	GA	Putnam County, Georgia	8571	24.4188	0.284901	0.00115429
1830	IL	Crawford County, Illinois	7817	24.416	0.312344	0.00115415
1831	OH	Henry County, Ohio	10509	24.4019	0.2322	0.00115349
1832	TX	Llano County, Texas	8774	24.3387	0.277396	0.0011505
1833	WI	Jackson County, Wisconsin	8808	24.216	0.274932	0.0011447
1834	IL	Edgar County, Illinois	6466	24.1757	0.373889	0.0011428
1835	MO	Audrain County, Missouri	8549	24.1025	0.281933	0.00113933
1836	MI	Manistee County, Michigan	10778	24.0815	0.223432	0.00113834
1837	GA	Jones County, Georgia	10188	24.0684	0.236242	0.00113772
1838	GA	Rabun County, Georgia	6623	24.0129	0.362568	0.0011351
1839	NM	Socorro County, New Mexico	6730	23.9843	0.356378	0.00113375
1840	IA	Washington County, Iowa	8298	23.9368	0.288464	0.0011315
1841	TX	Willacy County, Texas	8320	23.7459	0.285407	0.00112248
1842	FL	Hamilton County, Florida	6670	23.7255	0.355705	0.00112152
1843	KY	Harlan County, Kentucky	9945	23.7083	0.238394	0.0011207
1844	TN	Wayne County, Tennessee	7557	23.7042	0.313671	0.00112051
1845	IA	Cedar County, Iowa	7031	23.7041	0.337137	0.00112051
1846	MT	Hill County, Montana	5933	23.6691	0.39894	0.00111885
1847	MN	Martin County, Minnesota	7720	23.6668	0.306565	0.00111874
1848	GA	Brooks County, Georgia	6034	23.6658	0.392207	0.00111869
1849	CO	Chaffee County, Colorado	8705	23.62	0.271338	0.00111653
1850	AR	Jackson County, Arkansas	6469	23.589	0.364647	0.00111506
1851	KY	Harrison County, Kentucky	7069	23.5406	0.333011	0.00111277
1852	ID	Jefferson County, Idaho	10251	23.5392	0.229628	0.00111271
1853	NC	Hertford County, North Carolina	8631	23.4851	0.272102	0.00111015
1854	MS	Marion County, Mississippi	9057	23.4531	0.25895	0.00110864
1855	NM	Los Alamos County, New Mexico	7587	23.4107	0.308563	0.00110663
1856	TX	Tyler County, Texas	8739	23.403	0.267799	0.00110627
1857	TN	Hardin County, Tennessee	10346	23.4015	0.226189	0.0011062
1858	OK	Atoka County, Oklahoma	6098	23.3806	0.383415	0.00110521
1859	IN	Franklin County, Indiana	8721	23.3625	0.267888	0.00110436
1860	TX	Limestone County, Texas	8539	23.3613	0.273584	0.0011043
1861	OH	Meigs County, Ohio	8635	23.2844	0.269651	0.00110066
1862	OK	Woodward County, Oklahoma	8274	23.2281	0.280736	0.001098
1863	KY	Ohio County, Kentucky	8821	23.0563	0.26138	0.00108988
1864	WI	Vilas County, Wisconsin	9808	23.0536	0.235049	0.00108975
1865	TX	Burleson County, Texas	6829	23.0416	0.337408	0.00108919
1866	VA	Nottoway County, Virginia	7115	23.0129	0.323442	0.00108783
1867	IN	Starke County, Indiana	9032	22.9322	0.253899	0.00108401
1868	IL	Union County, Illinois	6891	22.9122	0.332494	0.00108307
1869	MT	Park County, Montana	7152	22.8763	0.319859	0.00108138
1870	MI	Kalkaska County, Michigan	7307	22.8708	0.312998	0.00108111
1871	MI	Ogemaw County, Michigan	8474	22.8473	0.269617	0.00108
1872	WI	Langlade County, Wisconsin	7807	22.8272	0.292394	0.00107905
1873	GA	Worth County, Georgia	7835	22.809	0.291116	0.00107819
1874	TN	Overton County, Tennessee	8665	22.77	0.262782	0.00107635
1875	MS	Itawamba County, Mississippi	8886	22.7621	0.256157	0.00107597
1876	TX	Lavaca County, Texas	7595	22.7389	0.299393	0.00107488
1877	MS	Bolivar County, Mississippi	10782	22.7382	0.21089	0.00107484
1878	KY	Morgan County, Kentucky	6236	22.6971	0.363969	0.0010729
1879	GA	Dodge County, Georgia	8244	22.6692	0.274978	0.00107158
1880	GA	Washington County, Georgia	7963	22.6276	0.284159	0.00106962
1881	GA	Appling County, Georgia	6879	22.6268	0.328926	0.00106958
1882	IA	Clayton County, Iowa	6720	22.4648	0.334297	0.00106192
1883	UT	Duchesne County, Utah	6714	22.4294	0.334069	0.00106025
1884	TX	Shelby County, Texas	8813	22.3576	0.253689	0.00105686
1885	TN	Scott County, Tennessee	8061	22.3029	0.276676	0.00105427
1886	MN	Meeker County, Minnesota	9039	22.2994	0.246702	0.0010541
1887	ID	Minidoka County, Idaho	7661	22.2815	0.290844	0.00105326
1888	CA	Mono County, California	5695	22.2808	0.391235	0.00105323
1889	WI	Ashland County, Wisconsin	6229	22.2435	0.357096	0.00105146
1890	WI	Richland County, Wisconsin	6765	22.2425	0.328788	0.00105141
1891	KY	Grayson County, Kentucky	10193	22.1923	0.217721	0.00104904
1892	WV	McDowell County, West Virginia	8629	22.1716	0.256942	0.00104806
1893	UT	San Juan County, Utah	5114	22.0609	0.431382	0.00104283
1894	TX	Andrews County, Texas	6455	21.9981	0.340792	0.00103986
1895	MO	Perry County, Missouri	7291	21.983	0.301509	0.00103915
1896	MI	Benzie County, Michigan	7357	21.932	0.298111	0.00103674
1897	KY	Caldwell County, Kentucky	4708	21.8861	0.46487	0.00103456
1898	CA	Inyo County, California	7687	21.8859	0.284713	0.00103455
1899	ME	Piscataquis County, Maine	6866	21.8746	0.318593	0.00103402
1900	MO	Crawford County, Missouri	8844	21.7788	0.246255	0.00102949
1901	KS	Seward County, Kansas	7600	21.777	0.286539	0.00102941
1902	OH	Wyandot County, Ohio	8265	21.7749	0.26346	0.00102931
1903	TX	Colorado County, Texas	7897	21.7093	0.274905	0.00102621
1904	CO	Grand County, Colorado	6936	21.6614	0.312304	0.00102394
1905	TX	Freestone County, Texas	8040	21.6518	0.269301	0.00102349
1906	PA	Potter County, Pennsylvania	6540	21.6379	0.330855	0.00102283
1907	MN	Hubbard County, Minnesota	8290	21.3817	0.257921	0.00101072
1908	CO	Las Animas County, Colorado	6314	21.3243	0.33773	0.00100801
1909	FL	Madison County, Florida	7479	21.3191	0.285053	0.00100777
1910	AL	Randolph County, Alabama	8236	21.203	0.257443	0.00100228
1911	AL	Geneva County, Alabama	10077	21.0901	0.209289	0.000996939
1912	SD	Clay County, South Dakota	5784	20.9869	0.362845	0.000992063
1913	GA	Brantley County, Georgia	6675	20.9757	0.314242	0.000991529
1914	IA	Tama County, Iowa	6400	20.945	0.327265	0.00099008
1915	TX	Madison County, Texas	6312	20.8389	0.330148	0.000985066
1916	OR	Union County, Oregon	9936	20.8338	0.20968	0.000984823
1917	FL	Franklin County, Florida	5788	20.8198	0.359705	0.000984159
1918	MI	Leelanau County, Michigan	9102	20.8119	0.228652	0.000983788
1919	IL	Perry County, Illinois	9243	20.8056	0.225095	0.000983489
1920	KS	Bourbon County, Kansas	5252	20.7828	0.395711	0.000982411
1921	ND	Stutsman County, North Dakota	8908	20.7703	0.233164	0.000981821
1922	GA	Towns County, Georgia	5142	20.7658	0.403847	0.00098161
1923	SC	Hampton County, South Carolina	7414	20.7547	0.279939	0.000981083
1924	AR	Poinsett County, Arkansas	8405	20.742	0.246782	0.000980483
1925	TX	Robertson County, Texas	6221	20.7358	0.333319	0.000980191
1926	WI	Sawyer County, Wisconsin	7483	20.6818	0.276383	0.000977636
1927	TX	Gray County, Texas	8495	20.6425	0.242995	0.000975779
1928	IL	Fayette County, Illinois	9510	20.6389	0.217023	0.00097561
1929	MN	Dodge County, Minnesota	7646	20.6035	0.269468	0.000973936
1930	TX	Moore County, Texas	7649	20.5966	0.269272	0.000973612
1931	KS	Barton County, Kansas	9502	20.5937	0.21673	0.000973472
1932	IL	Wayne County, Illinois	6092	20.5703	0.337662	0.00097237
1933	TN	DeKalb County, Tennessee	7682	20.5432	0.26742	0.000971087
1934	MO	Pike County, Missouri	7267	20.4699	0.281683	0.000967622
1935	IL	Saline County, Illinois	9016	20.4614	0.226945	0.000967219
1936	IN	Spencer County, Indiana	7825	20.4246	0.261017	0.00096548
1937	MO	Miller County, Missouri	9246	20.4135	0.220782	0.000964957
1938	IL	Carroll County, Illinois	6979	20.3744	0.291938	0.000963106
1939	NC	Bertie County, North Carolina	7568	20.372	0.269186	0.000962993
1940	IN	Jay County, Indiana	7548	20.3404	0.269481	0.000961501
1941	WI	Burnett County, Wisconsin	6929	20.3328	0.293445	0.000961141
1942	IL	De Witt County, Illinois	5947	20.3196	0.341678	0.000960517
1943	SD	Yankton County, South Dakota	9390	20.2866	0.216044	0.000958956
1944	NC	Martin County, North Carolina	8046	20.2288	0.251415	0.000956226
1945	AR	Logan County, Arkansas	7943	20.2208	0.254573	0.000955845
1946	MN	Brown County, Minnesota	9973	20.2083	0.20263	0.000955256
1947	LA	Sabine Parish, Louisiana	8415	20.1764	0.239767	0.000953747
1948	TX	Gonzales County, Texas	7244	20.1735	0.278485	0.00095361
1949	PA	Montour County, Pennsylvania	6880	20.1725	0.293206	0.000953565
1950	MO	Nodaway County, Missouri	8436	20.1558	0.238926	0.000952774
1951	VA	Martinsville city, Virginia	4783	20.1438	0.421154	0.000952206
1952	GA	Elbert County, Georgia	7263	20.0878	0.276578	0.000949562
1953	NC	Anson County, North Carolina	8461	20.0854	0.237388	0.000949445
1954	MS	Stone County, Mississippi	7446	20.0809	0.269687	0.000949235
1955	VA	Buckingham County, Virginia	7482	20.0784	0.268356	0.000949115
1956	TX	Hockley County, Texas	7711	20.06	0.260148	0.000948246
1957	ID	Cassia County, Idaho	8635	20.0325	0.231992	0.000946945
1958	OK	Garvin County, Oklahoma	9415	19.9959	0.212383	0.000945215
1959	IA	Dickinson County, Iowa	6988	19.9691	0.285763	0.000943951
1960	AR	Cleburne County, Arkansas	9823	19.956	0.203155	0.000943327
1961	KY	Simpson County, Kentucky	7284	19.9314	0.273632	0.000942166
1962	MO	Morgan County, Missouri	8118	19.9287	0.245487	0.000942037
1963	IN	Vermillion County, Indiana	5959	19.918	0.334251	0.000941534
1964	IL	Johnson County, Illinois	6628	19.903	0.300286	0.000940823
1965	NV	Humboldt County, Nevada	6601	19.8711	0.301032	0.000939316
1966	TX	Uvalde County, Texas	8995	19.865	0.220845	0.000939027
1967	TX	Jones County, Texas	10483	19.8122	0.188993	0.00093653
1968	WV	Wyoming County, West Virginia	8336	19.795	0.237464	0.000935719
1969	IN	Carroll County, Indiana	7668	19.7946	0.258145	0.000935699
1970	IA	Fayette County, Iowa	7684	19.793	0.257587	0.000935624
1971	MS	Leake County, Mississippi	7651	19.7904	0.258664	0.000935501
1972	CO	Alamosa County, Colorado	6048	19.7669	0.326833	0.000934389
1973	TN	Benton County, Tennessee	6275	19.765	0.314979	0.000934299
1974	VA	Floyd County, Virginia	6163	19.7491	0.320446	0.00093355
1975	KY	Wayne County, Kentucky	7392	19.7452	0.267116	0.000933365
1976	TX	Scurry County, Texas	6722	19.6774	0.292731	0.000930159
1977	IA	Mahaska County, Iowa	8346	19.6442	0.235372	0.000928589
1978	VA	Madison County, Virginia	5269	19.6026	0.372036	0.000926622
1979	CO	Gunnison County, Colorado	7486	19.5704	0.261427	0.000925103
1980	AR	Polk County, Arkansas	7275	19.5191	0.268304	0.000922678
1981	KY	Mason County, Kentucky	6301	19.5092	0.30962	0.000922207
1982	WY	Lincoln County, Wyoming	7346	19.4894	0.265306	0.000921271
1983	IN	Orange County, Indiana	7497	19.4783	0.259814	0.000920747
1984	IN	Perry County, Indiana	8185	19.4651	0.237814	0.000920125
1985	TX	Houston County, Texas	9786	19.4587	0.198842	0.00091982
1986	FL	Glades County, Florida	5951	19.4528	0.326884	0.000919545
1987	OK	Texas County, Oklahoma	7812	19.4479	0.248949	0.00091931
1988	IL	Warren County, Illinois	6507	19.3971	0.298096	0.000916911
1989	OK	McIntosh County, Oklahoma	7443	19.3726	0.26028	0.000915753
1990	LA	Franklin Parish, Louisiana	7335	19.2869	0.262943	0.0009117
1991	MS	Holmes County, Mississippi	6162	19.2621	0.312595	0.00091053
1992	IL	Lawrence County, Illinois	6962	19.2254	0.276148	0.000908795
1993	MN	Nobles County, Minnesota	8170	19.2082	0.235106	0.00090798
1994	MO	Henry County, Missouri	8272	19.1844	0.231919	0.000906854
1995	TN	Polk County, Tennessee	7086	19.1817	0.270699	0.00090673
1996	TX	Karnes County, Texas	7106	19.1744	0.269833	0.000906381
1997	VA	Patrick County, Virginia	7092	19.1711	0.27032	0.000906228
1998	IL	Shelby County, Illinois	8162	19.137	0.234464	0.000904614
[truncated: 1,086 more rows]

## Sheet: Suppl Table 8
Suplementary Table 8. Estimated MSM populations in 50 states and the District of Columbia, ranked by size of MSM population using prevalence estimates of men who had sex with men in past 12 months
Rank	State	Adult males(N)	MSM (N)	MSM (%)	% of total MSM
1	California	15092993	318612	2.11099	15.061
2	Florida	8318714	191199	2.29842	9.03808
3	Texas	10676141	173751	1.62747	8.21328
4	New York	7666027	148875	1.94201	7.03741
5	Pennsylvania	5005473	80621.1	1.61066	3.811
6	Illinois	4845934	76865.5	1.58619	3.63347
7	New Jersey	3492639	68894.6	1.97257	3.25668
8	Georgia	3918344	66193.6	1.68933	3.129
9	Ohio	4456327	64073.9	1.43782	3.0288
10	Massachusetts	2702673	62898.1	2.32726	2.97322
11	North Carolina	3901719	58432.6	1.49761	2.76214
12	Washington	2983509	57020.4	1.91119	2.69538
13	Virginia	3255740	53287.6	1.63673	2.51893
14	Michigan	3864050	51410.3	1.33048	2.43019
15	Maryland	2279740	46847.7	2.05496	2.21451
16	Arizona	2715833	46006.4	1.69401	2.17475
17	Colorado	2250459	44118.2	1.96041	2.08549
18	Tennessee	2587094	36201.4	1.39931	1.71126
19	Indiana	2529026	32279.4	1.27636	1.52586
20	Missouri	2317242	30698.3	1.32478	1.45112
21	South Carolina	1910038	30387.3	1.59093	1.43642
22	Minnesota	2161621	28795.5	1.33213	1.36118
23	Oregon	1652902	28256.2	1.70949	1.33569
24	Connecticut	1373574	27480.7	2.00067	1.29903
25	Wisconsin	2275140	24476.5	1.07582	1.15701
26	Louisiana	1707087	23909.8	1.40062	1.13023
27	Nevada	1198598	23146.9	1.93117	1.09417
28	Oklahoma	1475525	19498.3	1.32145	0.921695
29	Kentucky	1691374	19095.6	1.129	0.902659
30	Alabama	1861340	18997.4	1.02063	0.898015
31	Utah	1156059	17941.3	1.55193	0.848092
32	Kansas	1099110	13201.5	1.20111	0.624042
33	Arkansas	1118227	13166.7	1.17746	0.622395
34	Hawaii	573981	12373.9	2.15581	0.584921
35	Iowa	1207151	11910.2	0.986638	0.563001
36	New Mexico	799990	11343.9	1.41801	0.536233
37	District of Colombia	264627	9708.52	3.66875	0.458926
38	Mississippi	1081825	9609.45	0.888263	0.454243
39	Nebraska	723943	9592.11	1.32498	0.453424
40	Delaware	371822	9176.19	2.4679	0.433763
41	New Hampshire	550142	8720.74	1.58518	0.412234
42	Rhode Island	424360	8603.79	2.02747	0.406705
43	Maine	538251	7400.78	1.37497	0.349838
44	Idaho	681530	6665.51	0.978021	0.315082
45	West Virginia	703779	5004.95	0.711154	0.236587
46	Alaska	283116	3687.92	1.30262	0.17433
47	Montana	421606	1275.44	0.30252	0.0602907
48	Vermont	256089	1217.32	0.475351	0.0575434
49	South Dakota	332921	987.73	0.296686	0.0466904
50	North Dakota	303212	891.922	0.294158	0.0421616
51	Wyoming	222567	674.708	0.303148	0.0318938
		125281184	2.11549e+06
* State-level estimates were created by applying NHANES urbanicity-level estimates of men who have sex with men to 2020 Decennial Census county-level estimates of same-sex male households.

## Sheet: Suppl Table 9
Supplementary Table 9. The CBSAs ranked according to size of MSM population, using prevalence estimates of men who had sex with men in the past 12 months
Rank	State	Adult males(N)	MSM (N)	MSM (%)	% of total MSM
1	New York-Newark-Jersey City, NY-NJ-PA	7809260	167370	2.14323	7.99166
2	Los Angeles-Long Beach-Anaheim, CA	5076765	103044	2.02972	4.92018
3	Miami-Fort Lauderdale-West Palm Beach, FL	2338840	71711.7	3.06612	3.42412
4	Chicago-Naperville-Elgin, IL-IN-WI	3607920	68747.6	1.90546	3.28259
5	Washington-Arlington-Alexandria, DC-VA-MD	2347283	56216.8	2.39498	2.68426
6	San Francisco-Oakland-Hayward, CA	1870337	55661.3	2.976	2.65773
7	Dallas-Fort Worth-Arlington, TX	2795943	53017.9	1.89624	2.53152
8	Atlanta-Sandy Springs-Roswell, GA	2203237	52805.2	2.39671	2.52136
9	Philadelphia-Camden-Wilmington, PA-NJ-DE-	2338704	48710.5	2.0828	2.32585
10	Boston-Cambridge-Newton, MA-NH	1900430	48187.5	2.53561	2.30088
11	Houston-The Woodlands-Sugar Land, TX	2569702	46590.7	1.81308	2.22463
12	Riverside-San Bernardino-Ontario, CA	1692045	40191.4	2.37532	1.91908
13	Seattle-Tacoma-Bellevue, WA	1568855	37722.2	2.40444	1.80117
14	Phoenix-Mesa-Scottsdale, AZ	1814491	33507	1.84663	1.5999
15	Denver-Aurora-Lakewood, CO	1147020	28669.4	2.49947	1.36892
16	Detroit-Warren-Dearborn, MI	1658761	27954.9	1.68529	1.3348
17	San Diego-Carlsbad, CA	1289231	26458.1	2.05224	1.26333
18	Minneapolis-St. Paul-Bloomington, MN-WI	1389513	26024.7	1.87294	1.24264
19	Tampa-St. Petersburg-Clearwater, FL	1219381	25706.4	2.10815	1.22744
20	Orlando-Kissimmee-Sanford, FL	1002023	24602.7	2.4553	1.17474
21	Portland-Vancouver-Hillsboro, OR-WA	969969	24475.3	2.52331	1.16866
22	Baltimore-Columbia-Towson, MD	1049136	21353.7	2.03536	1.0196
23	Austin-Round Rock, TX	872458	20354.8	2.33304	0.971909
24	St. Louis, MO-IL	1052747	19728.7	1.87402	0.942012
25	Charlotte-Concord-Gastonia, NC-SC	962869	18014.1	1.87088	0.860146
26	Las Vegas-Henderson-Paradise, NV	862894	17809.2	2.0639	0.850363
27	Sacramento--Roseville--Arden-Arcade, CA	892935	16910.6	1.89382	0.807453
28	San Antonio-New Braunfels, TX	934597	16506.8	1.76619	0.788171
29	Kansas City, MO-KS	808742	15980.1	1.97592	0.763024
30	Pittsburgh, PA	931095	15732.1	1.68964	0.751185
31	Columbus, OH	795683	15322.6	1.92572	0.731631
32	Cincinnati, OH-KY-IN	831687	14608	1.75643	0.697507
33	Nashville-Davidson--Murfreesboro--Frankli	747157	14368.2	1.92305	0.686059
34	Indianapolis-Carmel-Anderson, IN	769127	14300.3	1.85929	0.682816
35	San Jose-Sunnyvale-Santa Clara, CA	790006	13857.7	1.75412	0.661681
36	Providence-Warwick, RI-MA	645423	13437.9	2.08204	0.64164
37	Cleveland-Elyria, OH	788432	12692.9	1.60989	0.606063
38	Virginia Beach-Norfolk-Newport News, VA-N	665669	12046.4	1.80966	0.575194
39	Urban Honolulu, HI	403400	11257.3	2.79061	0.53752
40	Tucson, AZ	405970	10821.8	2.66567	0.516724
41	Jacksonville, FL	598104	10660.2	1.78234	0.509008
42	Richmond, VA	497645	10003.9	2.01025	0.47767
43	Oklahoma City, OK	523753	9594.18	1.83181	0.458107
44	Milwaukee-Waukesha-West Allis, WI	584169	9569.65	1.63816	0.456935
45	New Orleans-Metairie, LA	466720	9565.32	2.04948	0.456728
46	Albuquerque, NM	347457	9358.11	2.69332	0.446835
47	Salt Lake City, UT	461222	9099.38	1.97289	0.434481
48	Louisville/Jefferson County, KY-IN	493800	8979.78	1.8185	0.42877
49	North Port-Sarasota-Bradenton, FL	332160	8754.12	2.63551	0.417995
50	Raleigh, NC	513913	8745.55	1.70176	0.417586
51	Worcester, MA-CT	378755	8324.11	2.19776	0.397463
52	Bridgeport-Stamford-Norwalk, CT	354425	8141.5	2.2971	0.388743
53	Albany-Schenectady-Troy, NY	348494	8018.3	2.30084	0.382861
54	Hartford-West Hartford-East Hartford, CT	466188	7953.72	1.70612	0.379777
55	Fresno, CA	359410	7929.17	2.20616	0.378605
56	Tulsa, OK	373353	7721.4	2.06812	0.368684
57	Cape Coral-Fort Myers, FL	303184	7701.66	2.54026	0.367742
58	New Haven-Milford, CT	326678	7656.59	2.34377	0.36559
59	Memphis, TN-MS-AR	477078	7442.54	1.56003	0.355369
60	Omaha-Council Bluffs, NE-IA	352137	7305.35	2.07458	0.348819
61	Birmingham-Hoover, AL	430942	7172.17	1.6643	0.34246
62	Rochester, NY	416594	7169.37	1.72095	0.342326
63	Knoxville, TN	345820	7091.4	2.0506	0.338603
64	Buffalo-Cheektowaga-Niagara Falls, NY	447950	7088.31	1.58239	0.338456
65	Allentown-Bethlehem-Easton, PA-NJ	328631	6819.46	2.07511	0.325618
66	Oxnard-Thousand Oaks-Ventura, CA	318947	6724.67	2.1084	0.321092
67	Madison, WI	267493	6677.83	2.49645	0.318856
68	Greenville-Anderson-Mauldin, SC	345741	6629.26	1.91741	0.316536
69	Bakersfield, CA	328904	6577.06	1.99969	0.314044
70	Lakeland-Winter Haven, FL	271357	6570.26	2.42126	0.313719
71	Charleston-North Charleston, SC	299500	6557.91	2.18962	0.31313
72	Grand Rapids-Wyoming, MI	404712	6436.42	1.59037	0.307329
73	Columbia, SC	305419	6336.91	2.07482	0.302577
74	El Paso, TX	310219	6311.44	2.03451	0.301361
75	Baton Rouge, LA	313577	6106.14	1.94725	0.291558
76	Dayton, OH	304264	6086.74	2.00048	0.290632
77	Portland-South Portland, ME	216260	6067.61	2.8057	0.289719
78	Santa Rosa, CA	189681	6049	3.18904	0.28883
79	Colorado Springs, CO	288761	6037.85	2.09095	0.288298
80	Greensboro-High Point, NC	285181	5904.69	2.07051	0.281939
81	Stockton-Lodi, CA	282752	5854.57	2.07057	0.279546
82	Deltona-Daytona Beach-Ormond Beach, FL	266420	5790.84	2.17358	0.276503
83	Little Rock-North Little Rock-Conway, AR	272946	5736.68	2.10176	0.273917
84	Durham-Chapel Hill, NC	221125	5690.47	2.57342	0.27171
85	Des Moines-West Des Moines, IA	244691	5684.94	2.32331	0.271446
86	Akron, OH	268965	5509.11	2.04826	0.263051
87	Boise City, ID	283382	5503.97	1.94225	0.262806
88	Springfield, MA	237720	5443.68	2.28995	0.259927
89	McAllen-Edinburg-Mission, TX	290288	5412.21	1.86443	0.258424
90	Syracuse, NY	252127	5332.78	2.11512	0.254632
91	Palm Bay-Melbourne-Titusville, FL	239939	5292.64	2.20583	0.252715
92	Salisbury, MD-DE	162530	5252.48	3.2317	0.250798
93	Asheville, NC	181796	5160.95	2.83887	0.246427
94	Harrisburg-Carlisle, PA	225857	5092.02	2.25453	0.243136
95	Winston-Salem, NC	249356	5057.35	2.02816	0.24148
96	Lexington-Fayette, KY	192012	4843.36	2.52243	0.231263
97	Reno, NV	194640	4840.76	2.48703	0.231138
98	Spokane-Spokane Valley, WA	230712	4815.49	2.08723	0.229932
99	Wichita, KS	241881	4734.85	1.95751	0.226081
100	Toledo, OH	226774	4621.65	2.038	0.220677
101	Pensacola-Ferry Pass-Brent, FL	199157	4525.67	2.27241	0.216094
102	Chattanooga, TN-GA	211677	4492.52	2.12234	0.21451
103	Vallejo-Fairfield, CA	174408	4458.63	2.55644	0.212892
104	Ogden-Clearfield, UT	240332	4431.61	1.84395	0.211602
105	Fayetteville-Springdale-Rogers, AR-MO	208720	4332.35	2.07567	0.206862
106	Scranton--Wilkes-Barre--Hazleton, PA	222026	4280.3	1.92784	0.204378
107	Port St. Lucie, FL	190964	4183.52	2.19074	0.199756
108	Augusta-Richmond County, GA-SC	224492	4120.17	1.83533	0.196732
109	Modesto, CA	198392	3975.91	2.00407	0.189843
110	Santa Maria-Santa Barbara, CA	172252	3942.28	2.28867	0.188237
111	Manchester-Nashua, NH	166469	3882.61	2.33233	0.185388
112	Lansing-East Lansing, MI	181960	3879.56	2.13209	0.185243
113	Lancaster, PA	204379	3867.95	1.89254	0.184688
114	Ann Arbor, MI	147912	3856.91	2.60757	0.184161
115	Myrtle Beach-Conway-North Myrtle Beach, S	192941	3834.36	1.98732	0.183085
116	Salinas, CA	164370	3806.64	2.3159	0.181761
117	Naples-Immokalee-Marco Island, FL	150928	3711.04	2.45882	0.177196
118	Provo-Orem, UT	223740	3709.56	1.65798	0.177125
119	Springfield, MO	178268	3597.76	2.01818	0.171787
120	Savannah, GA	148376	3591.47	2.42052	0.171487
121	Huntsville, AL	186257	3504.97	1.88179	0.167357
122	Youngstown-Warren-Boardman, OH-PA	210197	3490.4	1.66054	0.166661
123	Lafayette, LA	172681	3474.81	2.01227	0.165916
124	Jackson, MS	209065	3453.39	1.65183	0.164894
125	Corpus Christi, TX	167941	3419.6	2.03619	0.16328
126	Eugene, OR	152904	3386.93	2.21507	0.161721
127	York-Hanover, PA	173642	3382.6	1.94803	0.161514
128	Trenton, NJ	147741	3356.08	2.2716	0.160248
129	Killeen-Temple, TX	170157	3319.2	1.95067	0.158486
130	Anchorage, AK	152974	3268.54	2.13666	0.156067
131	Fort Wayne, IN	162174	3261.84	2.01132	0.155748
132	Salem, OR	161896	3211.6	1.98374	0.153349
133	Reading, PA	161658	3204.34	1.98217	0.153002
134	Tallahassee, FL	147292	3022.64	2.05214	0.144326
135	Visalia-Porterville, CA	162596	2992.17	1.84025	0.142871
136	Boulder, CO	134783	2985.21	2.21483	0.142539
137	Mobile, AL	149568	2959.36	1.97861	0.141305
138	Ocala, FL	145175	2957.4	2.03713	0.141211
139	Gainesville, FL	115653	2870.49	2.48199	0.137061
140	Gulfport-Biloxi-Pascagoula, MS	146580	2866.59	1.95565	0.136875
141	Fort Collins, CO	142071	2858.99	2.01236	0.136512
142	Shreveport-Bossier City, LA	153544	2848.15	1.85494	0.135995
143	Bremerton-Silverdale, WA	110816	2830.99	2.55467	0.135175
144	Santa Cruz-Watsonville, CA	108493	2777.65	2.56021	0.132628
145	Davenport-Moline-Rock Island, IA-IL	144736	2725.87	1.88334	0.130156
146	Beaumont-Port Arthur, TX	156904	2716.3	1.73119	0.129699
147	Canton-Massillon, OH	152082	2687.02	1.76683	0.128301
148	Flint, MI	150894	2650.21	1.75634	0.126543
149	Kalamazoo-Portage, MI	127638	2623.72	2.0556	0.125278
150	Hickory-Lenoir-Morganton, NC	142195	2601.58	1.82958	0.124221
151	Brownsville-Harlingen, TX	141984	2592.65	1.82601	0.123795
152	Peoria, IL	137507	2575.31	1.87286	0.122967
153	Fayetteville, NC	139992	2554.72	1.8249	0.121984
154	Huntington-Ashland, WV-KY-OH	134707	2544.91	1.88922	0.121515
155	San Luis Obispo-Paso Robles-Arroyo Grande	114233	2519.43	2.20552	0.120299
156	Roanoke, VA	119500	2472.25	2.06883	0.118046
157	Lincoln, NE	130631	2440.57	1.86829	0.116533
158	Olympia-Tumwater, WA	110798	2437.65	2.20008	0.116394
159	South Bend-Mishawaka, IN-MI	120923	2425.54	2.00585	0.115816
160	Wilmington, NC	109507	2422.13	2.21185	0.115653
161	Evansville, IN-KY	116965	2395.2	2.04779	0.114367
162	Spartanburg, SC	130316	2370.2	1.81881	0.113173
163	Hagerstown-Martinsburg, MD-WV	106843	2370.12	2.21832	0.113169
164	Lubbock, TX	119285	2338.15	1.96014	0.111643
165	Norwich-New London, CT	106351	2323.16	2.18442	0.110927
166	Utica-Rome, NY	113817	2308.8	2.02852	0.110242
167	Green Bay, WI	125323	2298.36	1.83395	0.109743
168	Montgomery, AL	141311	2255.17	1.59589	0.107681
169	Atlantic City-Hammonton, NJ	103405	2220.72	2.14759	0.106036
170	Columbus, GA-AL	114762	2217.93	1.93263	0.105902
171	Rockford, IL	126056	2211.64	1.75449	0.105602
172	Greeley, CO	120224	2167.87	1.80319	0.103512
173	Clarksville, TN-KY	110933	2160.71	1.94776	0.10317
174	Kingsport-Bristol-Bristol, TN-VA	120012	2141.37	1.78429	0.102247
175	Amarillo, TX	100518	2024.76	2.01433	0.096679
176	Kennewick-Richland, WA	109696	2017.4	1.83909	0.0963277
177	Cedar Rapids, IA	104197	1956.08	1.87729	0.0933996
178	Duluth, MN-WI	113326	1952.1	1.72256	0.0932098
179	Erie, PA	105027	1900.78	1.8098	0.090759
180	Fort Smith, AR-OK	101740	1819.68	1.78856	0.0868867
181	Merced, CA	98929	1813.83	1.83347	0.0866076
182	Waco, TX	99703	1791.37	1.7967	0.0855349
183	Laredo, TX	88964	1618.83	1.81965	0.0772965
184	Lynchburg, VA	99139	1608.64	1.62261	0.0768098
185	Barnstable Town, MA	92669	630.303	0.680166	0.0300959
186	Hilo, HI	78507	560.039	0.713362	0.026741
187	Santa Fe, NM	61207	507.117	0.828528	0.024214
188	Kingston, NY	73565	465.149	0.632297	0.0222101
189	Burlington-South Burlington, VT	89134	453.796	0.509116	0.021668
190	Torrington, CT	74270	424.512	0.571579	0.0202697
191	Crestview-Fort Walton Beach-Destin, FL	112356	416.517	0.370712	0.019888
192	Claremont-Lebanon, NH-VT	89803	413.502	0.460454	0.019744
193	Kahului-Wailuku-Lahaina, HI	63860	408.657	0.639927	0.0195127
194	Bellingham, WA	88738	388.938	0.4383	0.0185712
195	Charlottesville, VA	91192	385.435	0.422663	0.0184039
196	Binghamton, NY	96919	375.824	0.387771	0.017945
197	Champaign-Urbana, IL	93369	372.914	0.399398	0.017806
198	College Station-Bryan, TX	105997	372.558	0.35148	0.017789
199	Key West, FL	36617	365.336	0.997722	0.0174442
200	Fargo, ND-MN	95858	362.224	0.377876	0.0172956
201	Bloomington, IN	66174	353.626	0.534388	0.0168851
202	Las Cruces, NM	80386	350.864	0.436474	0.0167532
203	Sioux Falls, SD	101714	346.654	0.340813	0.0165522
204	Athens-Clarke County, GA	81084	346.637	0.427504	0.0165514
205	Johnson City, TN	81218	342.932	0.422236	0.0163744
206	Prescott, AZ	96982	340.848	0.351455	0.0162749
207	Charleston, WV	80889	338.795	0.41884	0.0161769
208	Medford, OR	85724	326.594	0.380983	0.0155943
209	Appleton, WI	92134	322.776	0.350334	0.015412
210	Springfield, IL	76842	320.423	0.416989	0.0152997
211	Punta Gorda, FL	79518	319.843	0.402227	0.015272
212	Jacksonville, NC	86592	317.556	0.366726	0.0151628
213	Chico, CA	82595	317.13	0.383958	0.0151424
214	Lafayette-West Lafayette, IN	85279	316.739	0.371415	0.0151238
215	Iowa City, IA	68135	315.303	0.462762	0.0150552
216	Panama City, FL	75326	313.598	0.41632	0.0149738
217	Tuscaloosa, AL	96420	310.753	0.322291	0.014838
218	Lake Charles, LA	80334	310.498	0.386509	0.0148258
219	Macon, GA	84712	309.498	0.365354	0.014778
220	Lake Havasu City-Kingman, AZ	89543	307.043	0.3429	0.0146608
221	Columbia, MO	69386	301.618	0.434696	0.0144018
222	Hilton Head Island-Bluffton-Beaufort, SC	84788	297.075	0.350373	0.0141848
223	Yakima, WA	91054	293.209	0.322017	0.0140003
224	Daphne-Fairhope-Foley, AL	87305	293.064	0.335679	0.0139934
225	Blacksburg-Christiansburg-Radford, VA	75810	291.398	0.38438	0.0139138
226	East Stroudsburg, PA	65707	286.967	0.436738	0.0137022
227	Tyler, TX	83779	281.414	0.3359	0.0134371
228	Topeka, KS	85759	275.147	0.320838	0.0131378
229	Longview, TX	81015	273.799	0.337961	0.0130734
230	Napa, CA	53696	272.802	0.508048	0.0130258
231	Rochester, MN	83797	268.891	0.320884	0.0128391
232	Gainesville, GA	74635	267.026	0.357776	0.0127501
233	Bloomington, IL	70401	266.578	0.378656	0.0127287
234	Pittsfield, MA	51488	259.543	0.504085	0.0123928
235	State College, PA	70003	256.689	0.366683	0.0122565
236	Hudson, NY	25036	253.787	1.01369	0.0121179
237	Concord, NH	61638	252.606	0.409822	0.0120615
238	Sebastian-Vero Beach, FL	63666	250.899	0.394087	0.01198
239	Racine, WI	74928	249.637	0.33317	0.0119198
240	Dover, DE	65867	249.363	0.378585	0.0119067
241	Pueblo, CO	63912	246.359	0.385465	0.0117632
242	Holland, MI	45654	245.673	0.53812	0.0117305
243	Greenville, NC	60633	245.421	0.404764	0.0117184
244	Bowling Green, KY	66646	245.221	0.367945	0.0117089
245	Eureka-Arcata-Fortuna, CA	54107	244.984	0.452777	0.0116976
246	Houma-Thibodaux, LA	75220	244.107	0.324524	0.0116557
247	Bangor, ME	61053	240.644	0.394157	0.0114904
248	Ithaca, NY	44041	240.394	0.545842	0.0114784
249	Yuma, AZ	76580	239.168	0.312312	0.0114199
250	Yuba City, CA	66397	237.923	0.358334	0.0113604
251	Augusta-Waterville, ME	48612	234.168	0.481708	0.0111811
252	Bend-Redmond, OR	77597	233.855	0.301371	0.0111662
253	Oshkosh-Neenah, WI	68164	232.547	0.341158	0.0111037
254	Eau Claire, WI	67348	232.535	0.345274	0.0111032
255	Warner Robins, GA	71363	231.699	0.324676	0.0110632
256	Lawrence, KS	47085	231.147	0.490915	0.0110369
257	Redding, CA	69696	230.209	0.330304	0.0109921
258	Homosassa Springs, FL	63035	228.92	0.363164	0.0109306
259	Morgantown, WV	58644	227.994	0.388776	0.0108863
260	Flagstaff, AZ	56278	227.91	0.404971	0.0108823
261	St. Cloud, MN	76042	225.917	0.297095	0.0107872
262	Burlington, NC	62133	225.87	0.363526	0.0107849
263	Vineland-Bridgeton, NJ	60741	225.635	0.371471	0.0107737
264	Joplin, MO	66414	223.753	0.336907	0.0106839
265	Terre Haute, IN	67399	222.282	0.3298	0.0106136
266	Midland, TX	63769	220.662	0.346033	0.0105362
267	Odessa, TX	60426	218.617	0.361792	0.0104386
268	Elkhart-Goshen, IN	73371	217.786	0.296828	0.0103989
269	Abilene, TX	67908	215.877	0.317896	0.0103078
270	Saginaw, MI	70853	213.231	0.300949	0.0101814
271	Jackson, MI	64809	213.121	0.328845	0.0101762
272	Hanford-Corcoran, CA	61973	211.509	0.341292	0.0100992
273	Muskegon, MI	67540	211.001	0.312408	0.0100749
274	Auburn-Opelika, AL	65691	210.319	0.320164	0.0100424
275	Billings, MT	65625	210.09	0.320137	0.0100315
276	Niles-Benton Harbor, MI	58213	209.4	0.359713	0.00999851
277	Florence, SC	70763	207.715	0.293537	0.00991807
278	Traverse City, MI	60870	205.05	0.336865	0.0097908
279	Lewiston-Auburn, ME	42516	204.831	0.481774	0.00978035
280	Watertown-Fort Drum, NY	47274	204.583	0.432759	0.00976849
281	St. George, UT	64537	203.946	0.316014	0.00973808
282	Grand Junction, CO	60267	201.897	0.335004	0.00964026
283	Mount Vernon-Anacortes, WA	49600	201.753	0.40676	0.00963338
284	Winchester, VA-WV	54522	200.023	0.366867	0.00955079
285	Sioux City, IA-NE-SD	64382	199.019	0.309122	0.00950282
286	Rapid City, SD	57220	198.735	0.347317	0.00948926
287	Monroe, LA	63602	198.668	0.312362	0.00948609
288	Valdosta, GA	53083	198.481	0.373907	0.00947716
289	Staunton-Waynesboro, VA	48743	197.297	0.404769	0.00942059
290	Coeur d'Alene, ID	64576	197.022	0.305101	0.00940747
291	The Villages, FL	60061	196.319	0.326866	0.0093739
292	Waterloo-Cedar Falls, IA	63408	195.328	0.30805	0.0093266
293	Wichita Falls, TX	58738	194.177	0.330582	0.00927165
294	Madera, CA	56048	192.25	0.343009	0.00917962
295	Monroe, MI	60511	191.611	0.316655	0.00914913
296	Glens Falls, NY	51762	190.799	0.368608	0.00911035
297	Ukiah, CA	36234	190.341	0.525312	0.00908849
298	Hattiesburg, MS	54945	190.281	0.346311	0.0090856
299	Elizabethtown-Fort Knox, KY	57399	189.012	0.329295	0.00902501
300	Carbondale-Marion, IL	47053	187.977	0.399501	0.0089756
301	Chambersburg-Waynesboro, PA	58362	187.515	0.321297	0.00895355
302	La Crosse-Onalaska, WI-MN	54050	186.178	0.344455	0.0088897
303	Hammond, LA	48445	184.58	0.38101	0.00881341
304	Janesville-Beloit, WI	61556	184.423	0.299602	0.00880591
305	El Centro, CA	65937	182.879	0.277354	0.00873219
306	Jamestown-Dunkirk-Fredonia, NY	49637	180.073	0.362781	0.00859822
307	Sierra Vista-Douglas, AZ	49845	179.868	0.360855	0.00858842
308	Jefferson City, MO	59429	179.853	0.302636	0.0085877
309	Alexandria, LA	56740	179.578	0.316493	0.00857455
310	Truckee-Grass Valley, CA	41167	179.168	0.435222	0.00855498
311	Sherman-Denison, TX	49946	178.326	0.357037	0.00851476
312	Harrisonburg, VA	51337	175.445	0.341751	0.0083772
313	Missoula, MT	46695	175.37	0.375565	0.00837365
314	Michigan City-La Porte, IN	45838	174.998	0.381774	0.00835585
315	Dothan, AL	54920	174.558	0.317841	0.00833487
316	Texarkana, TX-AR	56119	173.468	0.309107	0.00828279
317	Pottsville, PA	59186	172.844	0.292035	0.00825301
318	Jonesboro, AR	48074	172.075	0.357938	0.0082163
319	Lebanon, PA	53672	171.93	0.320334	0.00820936
320	Wausau, WI	53408	171.344	0.32082	0.00818137
321	Altoona, PA	47677	170.874	0.3584	0.00815897
322	Rocky Mount, NC	52186	169.463	0.324728	0.00809156
323	Muncie, IN	42366	168.02	0.396591	0.00802266
324	Albany, OR	49043	167.765	0.342077	0.00801049
325	Corvallis, OR	39637	167.355	0.422219	0.00799093
326	St. Joseph, MO-KS	47767	167.281	0.350202	0.00798739
327	Owensboro, KY	44785	165.23	0.368941	0.00788947
328	Lawton, OK	49911	163.505	0.327593	0.00780709
329	Wheeling, WV-OH	56153	163.302	0.290817	0.00779742
330	Battle Creek, MI	50759	162.062	0.319278	0.00773822
331	Bozeman, MT	49743	161.248	0.324163	0.00769934
332	Albany, GA	53752	160.17	0.297979	0.00764785
333	Oak Harbor, WA	35044	159.858	0.456163	0.00763294
334	Sevierville, TN	37991	159.248	0.419172	0.00760382
335	Florence-Muscle Shoals, AL	56498	158.785	0.281045	0.00758172
336	Ottawa-Peru, IL	58568	158.004	0.269779	0.00754444
337	Dalton, GA	52025	156.986	0.30175	0.00749581
338	Tupelo, MS	49967	156.812	0.313831	0.00748752
339	Decatur, AL	58781	155.646	0.264789	0.00743183
340	Weirton-Steubenville, WV-OH	45756	154.307	0.337239	0.00736792
341	San Angelo, TX	45434	154.269	0.339545	0.00736609
342	Farmington, NM	43436	153.869	0.354244	0.00734701
343	Williamsport, PA	43965	153.675	0.349539	0.00733772
344	Hot Springs, AR	37880	153.421	0.405019	0.00732561
345	Springfield, OH	50607	152.085	0.300521	0.00726181
346	Brunswick, GA	41588	151.753	0.364897	0.00724597
347	Mansfield, OH	49611	151.069	0.304508	0.00721331
348	Cumberland, MD-WV	39803	151.064	0.379529	0.00721307
349	Cookeville, TN	44305	150.577	0.339863	0.00718978
350	Idaho Falls, ID	53714	149.15	0.277674	0.00712166
351	Cleveland, TN	47618	148.7	0.312276	0.00710017
352	Johnstown, PA	53094	148.519	0.279729	0.00709155
353	Morristown, TN	44912	148.315	0.330234	0.0070818
354	Kapaa, HI	28214	147.883	0.524148	0.00706118
355	Cheyenne, WY	38598	147.649	0.382529	0.00704998
356	Jackson, TN	47558	147.636	0.310433	0.00704936
357	Ogdensburg-Massena, NY	43825	147.627	0.336855	0.00704895
358	New Bern, NC	47752	147.541	0.308973	0.00704484
359	Wenatchee, WA	46484	147.297	0.316877	0.00703319
360	Manhattan, KS	40567	146.95	0.36224	0.00701661
361	Ocean City, NJ	37770	146.592	0.388117	0.00699952
362	Ames, IA	42881	145.525	0.33937	0.00694859
363	Richmond-Berea, KY	41146	145.192	0.352871	0.00693271
364	Longview, WA	42050	143.76	0.341878	0.00686428
365	Huntsville, TX	43670	143.11	0.327708	0.00683327
366	Bismarck, ND	52354	142.674	0.272518	0.00681246
367	Dunn, NC	47517	142.314	0.299502	0.00679528
368	California-Lexington Park, MD	42624	141.813	0.332706	0.00677132
369	Logan, UT-ID	51325	141.286	0.275277	0.00674617
370	Roseburg, OR	44176	140.554	0.318167	0.0067112
371	Rome, GA	36677	139.88	0.381383	0.00667904
372	Beckley, WV	45482	139.291	0.306255	0.00665091
373	Lumberton, NC	41722	138.947	0.333031	0.00663449
374	Sunbury, PA	36650	138.913	0.379027	0.00663288
375	Sheboygan, WI	46161	138.768	0.300618	0.00662596
376	Bay City, MI	40358	138.159	0.342333	0.00659685
377	Sebring, FL	39872	137.497	0.344847	0.00656527
378	Plattsburgh, NY	32999	137.366	0.416274	0.00655902
379	Mankato-North Mankato, MN	40445	135.75	0.335641	0.00648184
380	Gettysburg, PA	40570	135.56	0.33414	0.00647279
381	Fairbanks, AK	39227	134.928	0.343967	0.00644259
382	London, KY	48029	130.725	0.272179	0.00624191
383	Greenfield Town, MA	28459	130.72	0.459329	0.00624169
384	Goldsboro, NC	43623	130.703	0.299619	0.00624084
385	Parkersburg-Vienna, WV	34352	129.783	0.377804	0.00619694
386	Tullahoma-Manchester, TN	40773	128.275	0.314609	0.00612494
387	Paducah, KY-IL	36803	127.004	0.34509	0.00606422
388	Keene, NH	30573	126.88	0.415008	0.00605834
389	Decatur, IL	38203	126.755	0.331793	0.00605234
390	Twin Falls, ID	40701	126.593	0.311031	0.00604459
391	Wooster, OH	43400	125.921	0.29014	0.00601252
392	Elmira, NY	32860	125.426	0.381698	0.00598888
393	Show Low, AZ	39234	124.825	0.318156	0.0059602
394	Cape Girardeau, MO-IL	37037	124.096	0.335058	0.00592536
395	Athens, TX	31452	122.599	0.389797	0.0058539
396	Lima, OH	38911	121.754	0.312904	0.00581356
397	Whitewater-Elkhorn, WI	42199	121.696	0.288386	0.00581078
398	Branson, MO	34335	121.501	0.35387	0.00580149
399	Pocatello, ID	31627	121.277	0.383462	0.0057908
400	Russellville, AR	31502	121.239	0.384862	0.00578897
401	Dubuque, IA	37908	120.737	0.3185	0.00576499
402	Anniston-Oxford-Jacksonville, AL	43457	120.637	0.277601	0.00576022
403	Clearlake, CA	27335	119.316	0.436496	0.00569716
404	Bluefield, WV-VA	38774	118.251	0.304974	0.00564627
405	Stillwater, OK	33412	118.246	0.353903	0.00564605
406	Victoria, TX	35844	118.044	0.329327	0.0056364
407	Fond du Lac, WI	40113	117.098	0.291921	0.00559124
408	Gadsden, AL	38572	115.488	0.299408	0.00551435
409	Corning, NY	36288	115.165	0.317363	0.00549893
410	Shelton, WA	27491	115.069	0.418568	0.00549433
411	Shelby, NC	36865	114.877	0.311615	0.00548519
412	Grand Forks, ND-MN	41223	113.537	0.275423	0.00542123
413	Moses Lake, WA	36526	112.625	0.308343	0.00537768
414	Pinehurst-Southern Pines, NC	37160	111.371	0.299707	0.00531778
415	Hermiston-Pendleton, OR	36070	111.258	0.308451	0.0053124
416	Glenwood Springs, CO	30735	111.057	0.361336	0.00530278
417	Frankfort, KY	28122	110.944	0.394511	0.00529741
418	Barre, VT	23920	110.157	0.460521	0.0052598
419	Sandusky, OH	29405	109.786	0.373358	0.00524209
420	Mount Pleasant, MI	25120	109.369	0.435385	0.00522217
421	Kankakee, IL	40208	108.976	0.271031	0.00520343
422	Aberdeen, WA	30975	108.901	0.351576	0.00519983
423	Danville, VA	39121	108.272	0.276761	0.00516979
424	Laconia, NH	25738	107.987	0.419563	0.0051562
425	Centralia, WA	31693	106.646	0.336497	0.00509217
426	Auburn, NY	31111	105.992	0.340691	0.00506097
427	Port Angeles, WA	31487	105.932	0.336432	0.00505809
428	Meadville, PA	32163	105.243	0.327218	0.00502518
429	Sumter, SC	38332	104.785	0.273363	0.00500334
430	Seneca, SC	31063	104.617	0.336789	0.00499529
431	Clarksburg, WV	35641	104.569	0.293396	0.00499301
432	Salem, OH	40883	104.55	0.255731	0.00499212
433	Zanesville, OH	32184	103.584	0.321851	0.00494599
434	Statesboro, GA	32097	103.44	0.322274	0.00493911
435	Lake City, FL	28062	103.293	0.36809	0.00493209
436	Albertville, AL	35601	102.789	0.288725	0.00490801
437	Chillicothe, OH	31915	102.723	0.321865	0.00490487
438	Adrian, MI	39387	102.215	0.259514	0.00488058
439	Bloomsburg-Berwick, PA	32336	102	0.315439	0.00487035
440	New Castle, PA	33291	101.454	0.304749	0.00484426
441	Talladega-Sylacauga, AL	35585	101.19	0.284361	0.00483165
442	Grants Pass, OR	34919	100.965	0.289141	0.00482092
443	Hinesville, GA	29352	100.853	0.3436	0.00481559
444	Olean, NY	29975	100.591	0.335582	0.00480304
445	Kalispell, MT	40101	100.588	0.250837	0.00480291
446	Pine Bluff, AR	36176	100.557	0.277966	0.00480142
447	Kokomo, IN	30993	100.101	0.322981	0.00477968
448	Columbus, IN	30725	99.9667	0.32536	0.00477325
449	Casper, WY	30039	99.4953	0.331221	0.00475074
450	Rutland, VT	24439	98.9982	0.405083	0.00472701
451	Great Falls, MT	32720	98.9969	0.302558	0.00472694
452	Ashtabula, OH	38351	98.8367	0.257716	0.00471929
453	Hobbs, NM	27330	98.3911	0.360011	0.00469802
454	Carson City, NV	24406	98.347	0.402963	0.00469591
455	Cullman, AL	33246	98.3328	0.295773	0.00469523
456	Marion, OH	27584	98.0356	0.355407	0.00468104
457	Roswell, NM	23796	97.7316	0.410706	0.00466652
458	Midland, MI	31857	97.3099	0.305458	0.00464639
459	Pahrump, NV	22178	96.8905	0.436877	0.00462636
460	Beaver Dam, WI	38058	96.7847	0.254309	0.00462131
461	Coos Bay, OR	26316	96.4382	0.366462	0.00460477
462	Findlay, OH	28372	96.3875	0.339727	0.00460234
463	Greenwood, SC	33756	96.2435	0.285115	0.00459547
464	Brainerd, MN	38025	95.9181	0.25225	0.00457993
465	Walla Walla, WA	26883	95.7073	0.356014	0.00456987
466	DuBois, PA	34912	95.3727	0.27318	0.00455389
467	Danville, IL	28279	95.0333	0.336056	0.00453769
468	Quincy, IL-MO	28565	94.9495	0.332398	0.00453369
469	Fort Leonard Wood, MO	24672	94.9403	0.38481	0.00453325
470	Watertown-Fort Atkinson, WI	32987	94.6636	0.286972	0.00452003
471	New Philadelphia-Dover, OH	35359	93.8226	0.265343	0.00447988
472	Boone, NC	22056	93.7943	0.425255	0.00447853
473	Indiana, PA	33331	93.5766	0.280749	0.00446813
474	Jefferson, GA	27452	92.9213	0.338487	0.00443684
475	Durango, CO	22843	92.5605	0.405203	0.00441961
476	Portsmouth, OH	28417	92.4447	0.325315	0.00441408
477	Oneonta, NY	23042	92.1853	0.400075	0.0044017
478	Palatka, FL	28517	92.173	0.323221	0.00440111
479	Athens, OH	25830	91.3673	0.353725	0.00436264
480	Manitowoc, WI	32206	90.4971	0.280995	0.00432109
481	Greeneville, TN	27227	88.5973	0.325402	0.00423038
482	Helena, MT	32043	88.1152	0.27499	0.00420736
483	Martinsville, VA	24326	87.5197	0.359778	0.00417892
484	Owosso, MI	26409	87.225	0.330285	0.00416485
485	Alamogordo, NM	26905	87.2225	0.324187	0.00416473
486	Klamath Falls, OR	27321	87.0929	0.318777	0.00415855
487	Newport, OR	20142	86.9397	0.431634	0.00415123
488	Meridian, MS	35537	86.8253	0.244324	0.00414577
489	Carlsbad-Artesia, NM	23326	86.4547	0.370637	0.00412807
490	North Wilkesboro, NC	25699	85.9464	0.334435	0.0041038
491	Wilson, NC	28376	85.5971	0.301653	0.00408712
492	Laurel, MS	30139	85.4214	0.283425	0.00407873
493	Marietta, OH	23297	85.4071	0.366601	0.00407805
494	Orangeburg, SC	30351	84.6504	0.278905	0.00404192
495	Fairmont, WV	21773	84.304	0.387195	0.00402538
496	Grand Island, NE	31530	83.442	0.264643	0.00398422
497	Lufkin, TX	31340	83.2483	0.265629	0.00397497
498	Stevens Point, WI	28216	83.1993	0.294866	0.00397263
499	Shawnee, OK	26245	83.0308	0.316368	0.00396458
500	Searcy, AR	28099	82.8086	0.294703	0.00395398
501	Warsaw, IN	30275	82.6707	0.273066	0.00394739
502	Malone, NY	20228	82.5191	0.407945	0.00394015
503	Mount Airy, NC	27122	82.5006	0.304183	0.00393927
504	St. Marys, GA	21022	82.2488	0.391251	0.00392725
505	Astoria, OR	16308	81.9427	0.502469	0.00391263
506	Somerset, PA	31705	81.9194	0.25838	0.00391152
507	Richmond, IN	24705	81.6919	0.33067	0.00390066
508	Sanford, NC	23199	81.1442	0.349775	0.00387451
509	Gallup, NM	25126	81.1293	0.32289	0.00387379
510	Oxford, NC	24595	80.5105	0.327345	0.00384425
511	Red Bluff, CA	24611	80.0335	0.325194	0.00382147
512	Sonora, CA	24023	79.6643	0.331617	0.00380384
513	Fernley, NV	23297	79.3866	0.340759	0.00379058
514	Morehead City, NC	27201	79.0639	0.290665	0.00377517
515	Oxford, MS	21769	78.7836	0.361907	0.00376179
516	Roanoke Rapids, NC	25180	78.7206	0.312631	0.00375878
517	Opelousas, LA	29246	78.5937	0.268733	0.00375272
518	Edwards, CO	22597	76.976	0.340647	0.00367548
519	Marinette, WI-MI	26864	76.9561	0.286465	0.00367453
520	Georgetown, SC	24194	76.5966	0.316593	0.00365736
521	LaGrange, GA	24536	75.7639	0.308787	0.0036176
522	Ca±on City, CO	24032	75.7354	0.315144	0.00361624
523	Warrensburg, MO	21098	75.5275	0.357984	0.00360632
524	Pullman, WA	20078	75.3478	0.375275	0.00359773
525	Wisconsin Rapids-Marshfield, WI	28562	75.1668	0.263171	0.00358909
526	Albemarle, NC	24253	75.0867	0.309597	0.00358527
527	Marquette, MI	27792	74.8689	0.26939	0.00357487
528	Marion, IN	25099	74.6629	0.297474	0.00356503
529	Bennington, VT	14479	74.6535	0.515598	0.00356458
530	Forest City, NC	24717	74.6	0.301816	0.00356203
531	Minot, ND	30100	74.1801	0.246445	0.00354198
532	Charleston-Mattoon, IL	22028	73.9553	0.335733	0.00353125
533	Waycross, GA	20986	73.4992	0.350229	0.00350947
534	Batavia, NY	23555	72.3312	0.307074	0.0034537
535	Palestine, TX	29520	72.0917	0.244213	0.00344226
536	Enid, OK	23012	71.9926	0.312848	0.00343753
537	Elizabeth City, NC	24408	71.8661	0.294437	0.00343149
538	Faribault-Northfield, MN	26252	71.8551	0.273713	0.00343097
539	Marshall, TX	24929	70.5565	0.28303	0.00336896
540	Ionia, MI	29464	70.5468	0.239434	0.00336849
541	Farmington, MO	28469	69.8852	0.245478	0.00333691
542	Muskogee, OK	24507	69.5015	0.283598	0.00331858
543	Sayre, PA	23184	69.1397	0.298221	0.00330131
544	Picayune, MS	20957	69.1256	0.329845	0.00330064
545	Lewiston, ID-WA	24637	68.6606	0.278689	0.00327843
546	Somerset, KY	24326	68.6605	0.282252	0.00327843
547	Susanville, CA	17937	68.2857	0.380698	0.00326053
548	Gloversville, NY	21125	67.9621	0.321714	0.00324508
549	Cedar City, UT	20122	67.9389	0.337635	0.00324397
550	Gardnerville Ranchos, NV	20405	67.7811	0.332179	0.00323644
551	Espa±ola, NM	15539	67.4163	0.433852	0.00321902
552	Mount Vernon, OH	23462	66.9603	0.285399	0.00319724
553	Platteville, WI	21266	66.6152	0.313247	0.00318077
554	Payson, AZ	21267	66.5681	0.313011	0.00317852
555	Sturgis, MI	22767	66.1577	0.290586	0.00315892
556	Big Spring, TX	15558	66.0147	0.424313	0.00315209
557	Amsterdam, NY	18604	65.9521	0.354505	0.0031491
558	Baraboo, WI	25196	65.8862	0.261494	0.00314596
559	Enterprise, AL	19908	65.7005	0.33002	0.00313709
560	Shelbyville, TN	18545	65.3651	0.352468	0.00312108
561	Hutchinson, KS	24266	65.2251	0.268792	0.00311439
562	Gaffney, SC	20951	64.8827	0.309688	0.00309804
563	Dublin, GA	21977	64.7655	0.294697	0.00309245
564	Cortland, NY	18563	64.6806	0.348438	0.00308839
565	Cullowhee, NC	17272	64.4104	0.372918	0.00307549
566	Ontario, OR-ID	22397	64.3593	0.287357	0.00307305
567	Athens, TN	20291	64.2269	0.316529	0.00306673
568	Danville, KY	21057	63.8719	0.303329	0.00304978
569	Calhoun, GA	21005	63.2752	0.301239	0.00302129
570	Tiffin, OH	21348	63.2424	0.296245	0.00301972
571	Glasgow, KY	20024	63.1958	0.3156	0.0030175
572	Tahlequah, OK	17366	63.126	0.363504	0.00301417
573	Taos, NM	13785	63.0983	0.457731	0.00301284
574	Salina, KS	22767	63.0103	0.276761	0.00300864
575	Fremont, OH	22619	62.7869	0.277585	0.00299797
576	Kerrville, TX	20749	62.7091	0.302227	0.00299426
577	Nacogdoches, TX	23363	62.6146	0.268007	0.00298974
578	Clewiston, FL	15673	62.5319	0.398978	0.0029858
579	Kearney, NE	21002	62.4993	0.297588	0.00298424
580	Cornelia, GA	16420	62.2069	0.378849	0.00297028
581	Bartlesville, OK	19109	61.4791	0.321729	0.00293553
582	Marion, NC	18012	61.2874	0.340259	0.00292638
583	Big Stone Gap, VA	22007	60.4515	0.274692	0.00288646
584	Bedford, IN	17403	60.3563	0.346816	0.00288192
585	Starkville, MS	20357	60.2527	0.29598	0.00287697
586	Ellensburg, WA	18166	60.1307	0.331007	0.00287114
587	Del Rio, TX	17387	59.738	0.343578	0.00285239
588	Eagle Pass, TX	19221	59.5797	0.309972	0.00284483
589	Menomonie, WI	18654	59.522	0.319084	0.00284208
590	Okeechobee, FL	16468	59.3577	0.360443	0.00283423
591	Bardstown, KY	17383	59.1283	0.34015	0.00282328
592	Galesburg, IL	20073	58.9515	0.293686	0.00281484
593	Fort Madison-Keokuk, IA-IL-MO	22461	58.7475	0.261553	0.0028051
594	Milledgeville, GA	21596	58.7187	0.271896	0.00280372
595	Crossville, TN	24299	58.715	0.241635	0.00280354
596	Lewisburg, PA	18492	58.5448	0.316595	0.00279542
597	Jasper, IN	21230	58.5208	0.275652	0.00279427
598	Bogalusa, LA	17275	58.3097	0.337538	0.0027842
599	Bradford, PA	16326	58.3095	0.357157	0.00278418
600	Sterling, IL	21473	58.0085	0.270146	0.00276981
601	Summit Park, UT	16174	57.8972	0.357964	0.0027645
602	Burlington, IA-IL	17316	57.7268	0.333372	0.00275636
603	Durant, OK	17072	57.6081	0.337442	0.00275069
604	Elko, NV	20608	57.5556	0.279288	0.00274819
605	Oil City, PA	19713	57.1216	0.289766	0.00272746
606	Corsicana, TX	19132	56.9625	0.297734	0.00271987
607	Seymour, IN	17376	56.8641	0.327256	0.00271517
608	Natchez, MS-LA	17971	56.5332	0.31458	0.00269937
609	Fort Polk South, LA	18521	56.3694	0.304354	0.00269155
610	Moscow, ID	15934	56.3202	0.35346	0.0026892
611	Clinton, IA	17450	55.9059	0.320378	0.00266942
612	Cadillac, MI	18745	55.8778	0.298095	0.00266808
613	Lewistown, PA	17523	55.8135	0.318516	0.002665
614	Berlin, NH-VT	15689	55.7788	0.355528	0.00266335
615	Paris, TX	18232	55.5605	0.304742	0.00265292
616	Alma, MI	17906	55.412	0.309461	0.00264583
617	Ozark, AL	18361	55.3613	0.301516	0.00264341
618	Ardmore, OK	17812	55.2478	0.310172	0.00263799
619	Laramie, WY	15944	55.1153	0.345681	0.00263167
620	Fergus Falls, MN	23596	55.0881	0.233464	0.00263037
621	Kill Devil Hills, NC	16079	54.9957	0.342035	0.00262596
622	Big Rapids, MI	15527	54.973	0.354048	0.00262487
623	Butte-Silver Bow, MT	14164	54.9075	0.387656	0.00262175
624	Nogales, AZ	16192	54.7845	0.338343	0.00261587
625	Clovis, NM	17903	54.7546	0.30584	0.00261444
626	Kinston, NC	19961	54.4968	0.273017	0.00260214
627	Point Pleasant, WV-OH	20423	54.4653	0.266686	0.00260063
628	Rexburg, ID	25737	53.655	0.208474	0.00256194
629	Morgan City, LA	18072	53.6294	0.296754	0.00256072
630	Breckenridge, CO	14141	53.4094	0.377692	0.00255021
631	Huntingdon, PA	19382	53.4063	0.275546	0.00255007
632	Mount Sterling, KY	17223	53.3879	0.30998	0.00254919
633	Selinsgrove, PA	15144	53.2372	0.35154	0.00254199
634	Thomasville, GA	16157	53.1834	0.329166	0.00253942
635	Rolla, MO	18656	53.1174	0.28472	0.00253627
636	Washington, NC	16964	52.6187	0.310179	0.00251246
637	Stephenville, TX	16149	52.5692	0.325526	0.00251009
638	Sandpoint, ID	18924	52.4609	0.277219	0.00250492
639	Madisonville, KY	16960	52.4569	0.309298	0.00250473
640	Winona, MN	19542	52.3005	0.267631	0.00249726
641	Sedalia, MO	15794	52.263	0.330904	0.00249548
642	Murray, KY	14468	52.2032	0.360818	0.00249262
643	Coldwater, MI	17616	52.1795	0.296205	0.00249148
644	Scottsboro, AL	20053	52.1321	0.259972	0.00248922
645	Mason City, IA	19499	52.0701	0.26704	0.00248626
646	McAlester, OK	17296	51.8726	0.299911	0.00247683
647	Rio Grande City, TX	21604	51.3571	0.237721	0.00245222
648	Logansport, IN	14115	51.3154	0.363552	0.00245023
649	Wapakoneta, OH	17424	51.3049	0.294449	0.00244972
650	Newport, TN	14018	50.9637	0.363559	0.00243343
651	Kendallville, IN	17674	50.8024	0.287441	0.00242573
652	Jacksonville, TX	19072	50.4307	0.264423	0.00240798
653	Houghton, MI	16912	50.2598	0.297184	0.00239982
654	Juneau, AK	12908	50.123	0.388309	0.00239329
655	Greenville, OH	19488	50.0964	0.257063	0.00239202
656	Seneca Falls, NY	13895	50.0085	0.359902	0.00238782
657	Vicksburg, MS	19104	49.6722	0.26001	0.00237177
658	Williston, ND	16443	49.6232	0.301789	0.00236943
659	Port Clinton, OH	16198	49.3318	0.304555	0.00235551
660	Norwalk, OH	21746	49.3043	0.226728	0.0023542
661	Rochelle, IL	19662	49.295	0.250712	0.00235376
662	Shawano, WI	17498	49.2105	0.281235	0.00234972
663	Crescent City, CA	12190	49.1898	0.403526	0.00234873
664	Columbus, MS	21375	48.9315	0.228919	0.0023364
665	Gillette, WY	17418	48.912	0.280813	0.00233547
666	Ponca City, OK	16190	48.9011	0.302045	0.00233495
667	Duncan, OK	15854	48.8991	0.308434	0.00233486
668	Huntington, IN	13914	48.8922	0.351388	0.00233452
669	Marshalltown, IA	15131	48.6904	0.321793	0.00232489
670	Easton, MD	14367	48.5747	0.338099	0.00231936
671	Auburn, IN	16123	48.3044	0.299599	0.00230646
672	Freeport, IL	16820	48.2626	0.286936	0.00230446
673	Sidney, OH	18025	48.2083	0.267453	0.00230187
674	Harrison, AR	16995	48.1677	0.283423	0.00229993
675	Douglas, GA	16543	48.1565	0.291099	0.0022994
676	Arcadia, FL	14751	48.1366	0.326328	0.00229845
677	Ashland, OH	19680	47.5164	0.241445	0.00226883
678	Natchitoches, LA	13907	47.4753	0.341377	0.00226687
679	Jackson, WY-ID	14062	47.4009	0.337085	0.00226332
680	Peru, IN	15277	47.2552	0.309322	0.00225636
681	Montrose, CO	16454	47.2231	0.287001	0.00225483
682	Poplar Bluff, MO	15419	47.1341	0.305688	0.00225058
683	Jacksonville, IL	15124	47.0633	0.311183	0.0022472
684	McComb, MS	19286	47.0292	0.243851	0.00224557
685	Sault Ste. Marie, MI	16817	46.9801	0.279361	0.00224323
686	New Castle, IN	20391	46.9682	0.230338	0.00224265
687	Bellefontaine, OH	17566	46.7362	0.266061	0.00223158
688	Bucyrus, OH	16056	46.6672	0.290653	0.00222828
689	Warren, PA	15446	46.5889	0.301624	0.00222454
690	Rock Springs, WY	15814	46.3809	0.29329	0.00221461
691	Las Vegas, NM	10854	46.198	0.425631	0.00220588
692	Junction City, KS	13003	45.9958	0.353732	0.00219623
693	Hillsdale, MI	17661	45.9589	0.260228	0.00219446
694	Mountain Home, AR	16541	45.9233	0.277633	0.00219276
695	Muscatine, IA	16223	45.9118	0.283004	0.00219221
696	Taylorville, IL	14485	45.6897	0.315428	0.00218161
697	Bemidji, MN	17124	45.5822	0.266189	0.00217647
698	Valley, AL	13359	45.2815	0.338958	0.00216212
699	Tifton, GA	14481	45.1701	0.311927	0.0021568
700	Laurinburg, NC	13640	45.1102	0.33072	0.00215394
701	Canton, IL	14008	45.1027	0.321978	0.00215358
702	Gainesville, TX	15382	44.8811	0.291777	0.002143
703	Plymouth, IN	17022	44.8358	0.263399	0.00214084
704	Moultrie, GA	16541	44.5235	0.26917	0.00212592
705	Brevard, NC	12966	44.339	0.341964	0.00211712
706	Blackfoot, ID	16475	44.3027	0.268909	0.00211538
707	Ada, OK	13835	44.1487	0.319109	0.00210803
708	Dixon, IL	14603	44.0572	0.3017	0.00210366
709	Red Wing, MN	18152	44.0413	0.242625	0.0021029
710	Crawfordsville, IN	14604	43.9144	0.300701	0.00209684
711	Norfolk, NE	18239	43.8404	0.240367	0.00209331
712	Urbana, OH	14681	43.6007	0.296987	0.00208186
713	Centralia, IL	14053	42.995	0.305949	0.00205294
714	Fort Dodge, IA	15104	42.8787	0.28389	0.00204739
715	Safford, AZ	14793	42.8372	0.289577	0.0020454
716	Alice, TX	13811	42.8085	0.309959	0.00204403
717	Pittsburg, KS	14856	42.7782	0.287952	0.00204259
718	Bay City, TX	13328	42.716	0.320498	0.00203962
719	Ruston, LA	18279	42.6842	0.233515	0.0020381
720	Vidalia, GA	12880	42.6257	0.330945	0.00203531
721	Silver City, NM	11092	42.5599	0.383699	0.00203217
722	Cedartown, GA	15541	42.3504	0.272508	0.00202216
723	Burley, ID	16296	42.314	0.259659	0.00202043
724	Madison, IN	12353	41.9699	0.339755	0.002004
725	Paragould, AR	16741	41.9606	0.250645	0.00200355
726	Aberdeen, SD	15988	41.7548	0.261163	0.00199372
727	Newton, IA	15165	41.7227	0.275125	0.00199219
728	El Campo, TX	15324	41.6663	0.271902	0.0019895
729	Dodge City, KS	12007	41.5966	0.346436	0.00198617
730	Lewisburg, TN	12744	41.4965	0.325616	0.00198139
731	McMinnville, TN	15323	41.4165	0.27029	0.00197757
732	Angola, IN	13982	41.2391	0.294944	0.0019691
733	Ottumwa, IA	16377	41.2253	0.251727	0.00196844
734	Cambridge, MD	12107	41.2242	0.340499	0.00196839
735	Willmar, MN	16238	41.1835	0.253624	0.00196645
736	Mount Vernon, IL	14677	41.1088	0.28009	0.00196288
737	Emporia, KS	12189	41.1041	0.337223	0.00196266
738	Corinth, MS	12868	40.9129	0.317943	0.00195353
739	Beeville, TX	15850	40.8623	0.257806	0.00195111
740	Coshocton, OH	13526	40.7758	0.301462	0.00194698
741	Garden City, KS	15072	40.6637	0.269796	0.00194163
742	Austin, MN	14803	40.6424	0.274555	0.00194061
743	Kirksville, MO	11202	40.5994	0.36243	0.00193856
744	Blytheville, AR	14642	40.4924	0.27655	0.00193345
745	The Dalles, OR	10292	40.4664	0.393183	0.00193221
746	Wilmington, OH	15996	40.4308	0.252756	0.00193051
747	Brownwood, TX	14713	40.3931	0.274541	0.00192871
748	Riverton, WY	14662	40.1768	0.27402	0.00191838
749	Rockingham, NC	15986	39.6098	0.247778	0.00189131
750	Hannibal, MO	14580	39.5093	0.270983	0.0018865
751	Brookings, SD	13827	39.4914	0.285611	0.00188565
752	Lawrenceburg, TN	16053	39.424	0.245586	0.00188243
753	Cambridge, OH	14729	39.4089	0.26756	0.00188171
754	Macomb, IL	10665	39.3306	0.368782	0.00187797
755	Dayton, TN	12595	39.3288	0.312257	0.00187789
756	Malvern, AR	13712	39.2645	0.286351	0.00187481
757	Henderson, NC	15151	39.0707	0.257876	0.00186556
758	Coffeyville, KS	11817	38.9332	0.329468	0.001859
759	Lock Haven, PA	14440	38.8599	0.269113	0.0018555
760	Alexandria, MN	15153	38.8551	0.256418	0.00185527
761	Kingsville, TX	11891	38.7779	0.326112	0.00185158
762	Hailey, ID	11501	38.4753	0.334539	0.00183713
763	Newberry, SC	14191	38.347	0.270221	0.00183101
764	Vineyard Haven, MA	8369	38.3051	0.457703	0.00182901
765	Lebanon, MO	13405	38.2137	0.285071	0.00182464
766	Scottsbluff, NE	13111	38.2137	0.291463	0.00182464
767	Union City, TN-KY	14086	38.0319	0.269998	0.00181596
768	Escanaba, MI	14708	37.9344	0.257917	0.00181131
769	Troy, AL	12245	37.7796	0.30853	0.00180391
770	Grants, NM	10180	37.6236	0.369583	0.00179646
771	Logan, WV	12891	37.6024	0.291695	0.00179545
772	Miami, OK	11258	37.5167	0.333245	0.00179136
773	Sikeston, MO	13741	37.4965	0.27288	0.0017904
774	Ludington, MI	11446	37.4241	0.326963	0.00178694
775	Defiance, OH	14410	37.2242	0.258322	0.0017774
776	Jackson, OH	12049	37.1833	0.3086	0.00177544
777	Americus, GA	12452	37.1636	0.298454	0.0017745
778	Martin, TN	12626	37.0723	0.293618	0.00177014
779	Vincennes, IN	14066	36.9563	0.262735	0.0017646
780	Jesup, GA	11768	36.8586	0.313211	0.00175994
781	Celina, OH	15924	36.364	0.22836	0.00173632
782	Hutchinson, MN	14138	36.2936	0.25671	0.00173296
783	Fredericksburg, TX	10477	36.1141	0.344698	0.00172439
784	Vernal, UT	11709	36.1127	0.308418	0.00172432
785	Washington Court House, OH	10727	35.9115	0.334777	0.00171472
786	Hood River, OR	9068	35.8395	0.395231	0.00171128
787	Steamboat Springs, CO	10389	35.7198	0.343823	0.00170556
788	West Plains, MO	14505	35.6979	0.246108	0.00170452
789	Sulphur Springs, TX	13448	35.457	0.26366	0.00169301
790	El Dorado, AR	14331	35.223	0.245782	0.00168184
791	Mineral Wells, TX	10708	34.6945	0.324006	0.00165661
792	Albert Lea, MN	11864	34.5572	0.291278	0.00165005
793	Boone, IA	10130	34.4857	0.340432	0.00164664
794	DeRidder, LA	13790	34.4437	0.249773	0.00164463
795	Batesville, AR	14032	34.1425	0.243319	0.00163025
796	Mayfield, KY	13435	34.0809	0.253673	0.00162731
797	North Platte, NE	13146	34.0106	0.258715	0.00162395
798	Owatonna, MN	13929	33.9735	0.243905	0.00162218
799	Mount Pleasant, TX	10910	33.9205	0.310912	0.00161965
800	Greenville, MS	15450	33.7812	0.218649	0.001613
801	Heber, UT	12116	33.5825	0.277175	0.00160351
802	Greenwood, MS	13765	33.5817	0.243965	0.00160347
803	Dyersburg, TN	13204	33.4593	0.253403	0.00159763
804	Pontiac, IL	14376	33.3391	0.231908	0.00159189
805	Dickinson, ND	12936	33.1577	0.256321	0.00158323
806	North Vernon, IN	10537	33.1429	0.314538	0.00158252
807	Bennettsville, SC	11314	33.1098	0.292645	0.00158094
808	Merrill, WI	11502	32.9361	0.286351	0.00157265
809	Brenham, TX	13713	32.8033	0.239213	0.0015663
810	Paris, TN	12330	32.6908	0.265132	0.00156093
811	Camden, AR	10216	32.6881	0.31997	0.0015608
812	Frankfort, IN	12021	32.4858	0.270242	0.00155114
813	Summerville, GA	9791	32.4297	0.33122	0.00154847
814	Iron Mountain, MI-WI	12378	32.1731	0.259921	0.00153621
815	Brookings, OR	9799	32.1718	0.328317	0.00153615
816	Prineville, OR	9869	31.9398	0.323638	0.00152507
817	Wauchula, FL	10188	31.5961	0.310131	0.00150866
818	Arkansas City-Winfield, KS	13273	31.4971	0.237302	0.00150394
819	Elkins, WV	11862	31.4646	0.265256	0.00150239
820	Van Wert, OH	10834	31.383	0.289671	0.00149848
821	Altus, OK	9406	31.3763	0.333577	0.00149817
822	Alpena, MI	11497	31.2327	0.271659	0.00149131
823	Connersville, IN	8938	31.1967	0.349034	0.00148959
824	Toccoa, GA	10089	31.0289	0.307552	0.00148158
825	Port Lavaca, TX	7920	30.9594	0.390902	0.00147826
826	Effingham, IL	13051	30.4389	0.23323	0.00145341
827	Brookhaven, MS	12427	30.3186	0.243973	0.00144766
828	Fort Morgan, CO	10669	30.1645	0.282731	0.00144031
829	Washington, IN	11837	29.9391	0.252928	0.00142954
830	Fremont, NE	13851	29.9307	0.216091	0.00142914
831	Greensburg, IN	10049	29.7852	0.296399	0.00142219
832	Lincoln, IL	10616	29.7473	0.280212	0.00142038
833	Decatur, IN	12130	29.4475	0.242766	0.00140607
834	McPherson, KS	11652	29.3334	0.251745	0.00140062
835	Thomaston, GA	10160	29.2766	0.288155	0.00139791
836	Mountain Home, ID	11162	29.2203	0.261784	0.00139522
837	Fallon, NV	9882	29.2012	0.295499	0.00139431
838	Selma, AL	13435	29.0843	0.216481	0.00138873
839	Wabash, IN	11695	28.7845	0.246126	0.00137441
840	Campbellsville, KY	9706	28.4894	0.293523	0.00136032
841	Indianola, MS	10835	28.4341	0.262428	0.00135768
842	Sterling, CO	9915	28.4196	0.286632	0.00135699
843	Sheridan, WY	11954	28.3496	0.237156	0.00135365
844	Bainbridge, GA	10770	28.1104	0.261006	0.00134223
845	Columbus, NE	12614	27.9838	0.221847	0.00133618
846	Arkadelphia, AR	8092	27.662	0.341844	0.00132081
847	Hastings, NE	11697	27.5443	0.235481	0.00131519
848	Kennett, MO	10108	27.4946	0.272009	0.00131282
849	Weatherford, OK	10488	27.2727	0.260037	0.00130223
850	Plainview, TX	12388	27.1713	0.219335	0.00129738
851	Middlesborough, KY	9257	26.8211	0.289739	0.00128067
852	Moberly, MO	10272	26.6977	0.259907	0.00127477
853	Othello, WA	6874	26.5295	0.385939	0.00126674
854	Hays, KS	11261	26.4244	0.234654	0.00126172
855	Ottawa, KS	9903	26.3272	0.265851	0.00125708
856	Watertown, SD	10955	26.2233	0.239373	0.00125212
857	Deming, NM	9437	26.1476	0.277076	0.00124851
858	Elk City, OK	9459	26.1378	0.276328	0.00124804
859	Marshall, MN	9279	26.0165	0.28038	0.00124224
860	Forrest City, AR	10119	25.7378	0.254351	0.00122894
861	Marshall, MO	9090	25.3369	0.278733	0.00120979
862	Spearfish, SD	10184	24.7629	0.243155	0.00118239
863	Wahpeton, ND-MN	9153	24.4757	0.267407	0.00116868
864	Pecos, TX	7421	24.4651	0.329673	0.00116817
865	Mexico, MO	8549	24.1025	0.281933	0.00115085
866	Raymondville, TX	8320	23.7459	0.285407	0.00113383
867	Los Alamos, NM	7587	23.4107	0.308563	0.00111782
868	Woodward, OK	8274	23.2281	0.280736	0.0011091
869	Cleveland, MS	10782	22.7382	0.21089	0.00108571
870	Andrews, TX	6455	21.9981	0.340792	0.00105037
871	Liberal, KS	7600	21.777	0.286539	0.00103982
872	Vermillion, SD	5784	20.987	0.362845	0.00100209
873	La Grande, OR	9936	20.8338	0.20968	0.00099478
874	Jamestown, ND	8908	20.7703	0.233164	0.000991747
875	Pampa, TX	8495	20.6425	0.242995	0.000985644
876	Dumas, TX	7649	20.5966	0.269272	0.000983455
877	Great Bend, KS	9502	20.5937	0.21673	0.000983314
878	Yankton, SD	9390	20.2866	0.216044	0.000968651
879	Pierre, SD	8105	20.2339	0.249648	0.000966138
880	New Ulm, MN	9973	20.2083	0.20263	0.000964914
881	Maryville, MO	8436	20.1558	0.238926	0.000962407
882	Levelland, TX	7711	20.06	0.260148	0.000957832
883	Spirit Lake, IA	6988	19.9691	0.285763	0.000953494
884	Winnemucca, NV	6601	19.8711	0.301032	0.000948812
885	Uvalde, TX	8995	19.865	0.220845	0.00094852
886	Snyder, TX	6722	19.6774	0.292731	0.000939563
887	Oskaloosa, IA	8346	19.6442	0.235372	0.000937977
888	Maysville, KY	6301	19.5092	0.30962	0.000931531
889	Guymon, OK	7812	19.4479	0.248949	0.000928604
890	Worthington, MN	8170	19.2082	0.235106	0.000917159
891	Evanston, WY	7276	19.1262	0.262867	0.000913246
892	Storm Lake, IA	7695	19.095	0.248148	0.000911756
893	Lexington, NE	9462	18.9926	0.200725	0.000906865
894	Magnolia, AR	8409	18.971	0.225604	0.000905836
895	Grenada, MS	7606	18.9245	0.24881	0.000903615
896	Bastrop, LA	9871	18.924	0.191714	0.000903592
897	Mitchell, SD	8882	18.4619	0.207858	0.000881528
898	Parsons, KS	7380	18.3525	0.248679	0.000876301
899	Price, UT	7455	18.1073	0.242887	0.000864592
900	Borger, TX	7633	17.7361	0.232361	0.00084687
901	Huron, SD	6989	17.4046	0.249028	0.000831041
902	Cordele, GA	7224	17.2792	0.239192	0.000825055
903	Lamesa, TX	5310	16.8223	0.316803	0.000803235
904	Fitzgerald, GA	6168	16.776	0.271984	0.000801026
905	Beatrice, NE	8241	16.6512	0.202053	0.000795068
906	Portales, NM	7129	16.5587	0.232273	0.000790652
907	Spencer, IA	6233	16.2223	0.260265	0.00077459
908	Clarksdale, MS	7173	15.9227	0.221981	0.000760283
909	Helena-West Helena, AR	5576	15.3252	0.274841	0.000731751
910	Hereford, TX	6469	14.9377	0.230911	0.000713249
911	Ketchikan, AK	5492	14.5789	0.265457	0.000696119
912	Craig, CO	5080	14.2594	0.280696	0.000680861
913	Atchison, KS	6182	13.6814	0.221311	0.000653267
914	Sweetwater, TX	5396	13.3404	0.247227	0.000636981
915	Fairfield, IA	6460	12.5908	0.194905	0.000601192
916	Zapata, TX	4698	12.0272	0.256006	0.000574277
917	Vernon, TX	4896	11.485	0.23458	0.000548392
		118002067	2.09431e+06
	*CBSA: Core-Based Statistical Areas
